# Supplementary material for: A hyperspectral method to assay the microphysiological fates of nanomaterials in histological samples
Source: eLife. 2016 Aug 18;5:e16352. doi: 10.7554/eLife.16352 (PMC5042654; doi:10.7554/eLife.16352)
Supplement: Figure 2—source data 1. — DOI: http://dx.doi.org/10.7554/eLife.16352.009 [file elife-16352-fig2-data1.zip › Sensitivity Specificity Raw Data Files/GNRs TPFN (Relevant for Figure 2).txt]

***This file contains the ABIDE algorithm results from analyzing the sample of LGNRs only (prepared in CytoSeal on a glass slide), which is shown in Figure 2—figure supplement 5. True Positive (TP), False Negative (FN), and LGNR Detection Sensitivity values were calculated for this sample. Thresholds were determined by the algorithm as stated in the article text.***  


noiseThr =

    75


gnrThr =

  116.1500

File #1: Total above noise threshold = 145673, above noise threshold = 80467, detected as GNRs = 80017, positives ratio = 54.929191
TP = 80017
FN = 450
Sensitivity = 0.99441
>> 
