# Supplementary material for: A hyperspectral method to assay the microphysiological fates of nanomaterials in histological samples
Source: eLife. 2016 Aug 18;5:e16352. doi: 10.7554/eLife.16352 (PMC5042654; doi:10.7554/eLife.16352)
Supplement: Figure 2—source data 1. — DOI: http://dx.doi.org/10.7554/eLife.16352.009 [file elife-16352-fig2-data1.zip › Sensitivity Specificity Raw Data Files/Injected samples TPTNFPFN (Relevant for Figure 2).txt]

***This file contains the ABIDE algorithm results from analyzing kidney tissue resected 24 hours after the injection of LGNRs. Images of the relevant tissue sections are presented in Figure 2 and Figure 2—figure supplements 9-11. The blinded “ground truth” method described in the article text was used to determine True Positive (TP), True Negative (TN), False Positive (FP), and False Negative (FN) values. LGNR Detection Sensitivity and LGNR Detection Specificity values were then calculated accordingly. A summary of sensitivity and specificity values determined through this and the methods (along with 95% confidence interval calculations) are provided in Figure 2—figure supplement 1. Thresholds were determined by the algorithm as stated in the article text.*** 


noiseThr =

   204


gnrThr =

  518.6500

F:\RawData\Cytoviva data\Orly\1-22-2015 (OD 470 Isotype 1)\Andor\Kidney\Slide 15-21-5 (Kidney) OD 470 Isotype 0001 NORM
TP = 40
TN = 30
FP = 0
FN = 3
Sensitivity = 0.93023
Specificity = 1
File #1: Total above noise threshold = 220788, above noise threshold = 106678, detected as GNRs = 5727, positives ratio = 2.593891

noiseThr =

  256.5000


gnrThr =

  639.4000

F:\RawData\Cytoviva data\Orly\1-22-2015 (OD 470 Isotype 1)\Andor\Kidney\Slide 15-21-5 (Kidney) OD 470 Isotype 0002 NORM
TP = 31
TN = 20
FP = 1
FN = 1
Sensitivity = 0.96875
Specificity = 0.95238
File #2: Total above noise threshold = 206442, above noise threshold = 79988, detected as GNRs = 1589, positives ratio = 0.769708

noiseThr =

    75


gnrThr =

  173.6500

F:\RawData\Cytoviva data\Orly\1-22-2015 (OD 470 Isotype 1)\Andor\Kidney\Slide 15-21-5 (Kidney) OD 470 Isotype 0003 NORM
TP = 49
TN = 43
FP = 1
FN = 7
Sensitivity = 0.875
Specificity = 0.97727
File #3: Total above noise threshold = 248058, above noise threshold = 181379, detected as GNRs = 7459, positives ratio = 3.006958

noiseThr =

    84


gnrThr =

  202.4000

F:\RawData\Cytoviva data\Orly\1-22-2015 (OD 470 Isotype 1)\Andor\Kidney\Slide 15-21-5 (Kidney) OD 470 Isotype 0004 NORM
TP = 50
TN = 41
FP = 0
FN = 9
Sensitivity = 0.84746
Specificity = 1
File #4: Total above noise threshold = 240098, above noise threshold = 151330, detected as GNRs = 17791, positives ratio = 7.409891
>> 

>> TP = 40+31+49+50

TP =

   170

>> TN = 41+43+20+30

TN =

   134

>> FP = 0+1+1+0

FP =

     2

>> FN = 9+7+1+3

FN =

    20

specificity = TN/(TN+FP)

specificity =

    0.9853

>> sensitivity = TP/(TP+FN)

sensitivity =

    0.8947
