# Supplementary material for: A hyperspectral method to assay the microphysiological fates of nanomaterials in histological samples
Source: eLife. 2016 Aug 18;5:e16352. doi: 10.7554/eLife.16352 (PMC5042654; doi:10.7554/eLife.16352)
Supplement: Figure 2—source data 1. — DOI: http://dx.doi.org/10.7554/eLife.16352.009 [file elife-16352-fig2-data1.zip › Sensitivity Specificity Raw Data Files/Uninjected TNFP (Relevant for Figure 2).txt]

***This file contains the ABIDE algorithm results from analyzing kidney, liver, lung, muscle, and spleen tissues resected from an uninjected (control) mouse. Images of the relevant tissue sections are presented in Figure 2 and Figure 2—figure supplements 2-4. True Negative (TN) and False Positive (FP) values were determined by the algorithm (given the basis that LGNRs are not present in uninjected tissues). From these values, individual image and average LGNR Detection Specificity values were then calculated accordingly. This average specificity from this method (along with 95% confidence interval calculations) is provided in Figure 2—figure supplement 1. Thresholds were determined by the algorithm as stated in the article text.*** 


noiseThr =

   129

File #1 (Kidney): Total above noise threshold = 222656, above noise threshold = 144111, detected as GNRs = 176, positives ratio = 0.079046
File #1: GNRsig = 0.001078, GNRSig in band = 0.001538, # GNRs = 198.717728, percent uptakeSigBand = 0.089249
 
 
File #1 (Kidney): GNRsig = 0.001078, GNRSig in band = 0.001538, # GNRs = 198.717728, percent uptakeSigBand = 0.089249
TN = 143935
FP = 176
Specificity = 0.99878

noiseThr =

   31.5000

File #2 (Kidney): Total above noise threshold = 258208, above noise threshold = 140247, detected as GNRs = 331, positives ratio = 0.128191
File #2: GNRsig = 0.002200, GNRSig in band = 0.003157, # GNRs = 367.390564, percent uptakeSigBand = 0.142285
 
 
File #2 (Kidney): GNRsig = 0.002200, GNRSig in band = 0.003157, # GNRs = 367.390564, percent uptakeSigBand = 0.142285
TN = 139916
FP = 331
Specificity = 0.99764

noiseThr =

  121.5000

File #3 (Kidney): Total above noise threshold = 230892, above noise threshold = 133555, detected as GNRs = 278, positives ratio = 0.120403
File #3: GNRsig = 0.001830, GNRSig in band = 0.002603, # GNRs = 308.582942, percent uptakeSigBand = 0.133648
 
 
File #3 (Kidney): GNRsig = 0.001830, GNRSig in band = 0.002603, # GNRs = 308.582942, percent uptakeSigBand = 0.133648
TN = 133277
FP = 278
Specificity = 0.99792

noiseThr =

   114

File #4 (Kidney): Total above noise threshold = 233956, above noise threshold = 116563, detected as GNRs = 247, positives ratio = 0.105575
File #4: GNRsig = 0.001652, GNRSig in band = 0.002441, # GNRs = 276.959514, percent uptakeSigBand = 0.118381
 
 
File #4 (Kidney): GNRsig = 0.001652, GNRSig in band = 0.002441, # GNRs = 276.959514, percent uptakeSigBand = 0.118381
TN = 116316
FP = 247
Specificity = 0.99788

noiseThr =

    99

File #5: Total above noise threshold = 222847, above noise threshold = 28075, detected as GNRs = 132, positives ratio = 0.059233
File #5: GNRsig = 0.001380, GNRSig in band = 0.002012, # GNRs = 148.619653, percent uptakeSigBand = 0.066691
 
 
File #5: GNRsig = 0.001380, GNRSig in band = 0.002012, # GNRs = 148.619653, percent uptakeSigBand = 0.066691
TN = 27943
FP = 132
Specificity = 0.9953

noiseThr =

   16.5000

File #6: Total above noise threshold = 260562, above noise threshold = 237892, detected as GNRs = 162, positives ratio = 0.062173
File #6: GNRsig = 0.000647, GNRSig in band = 0.000868, # GNRs = 182.867089, percent uptakeSigBand = 0.070182
 
 
File #6: GNRsig = 0.000647, GNRSig in band = 0.000868, # GNRs = 182.867089, percent uptakeSigBand = 0.070182
TN = 237730
FP = 162
Specificity = 0.99932

noiseThr =

  196.5000

File #7: Total above noise threshold = 221380, above noise threshold = 203591, detected as GNRs = 416, positives ratio = 0.187912
File #7: GNRsig = 0.001994, GNRSig in band = 0.002855, # GNRs = 465.002116, percent uptakeSigBand = 0.210047
 
 
File #7: GNRsig = 0.001994, GNRSig in band = 0.002855, # GNRs = 465.002116, percent uptakeSigBand = 0.210047
TN = 203175
FP = 416
Specificity = 0.99796

noiseThr =

   76.5000

File #8: Total above noise threshold = 252720, above noise threshold = 93508, detected as GNRs = 191, positives ratio = 0.075578
File #8: GNRsig = 0.001757, GNRSig in band = 0.002389, # GNRs = 208.110833, percent uptakeSigBand = 0.082348
 
 
File #8: GNRsig = 0.001757, GNRSig in band = 0.002389, # GNRs = 208.110833, percent uptakeSigBand = 0.082348
TN = 93317
FP = 191
Specificity = 0.99796

noiseThr =

   144

File #9: Total above noise threshold = 122366, above noise threshold = 50796, detected as GNRs = 195, positives ratio = 0.159358
File #9: GNRsig = 0.002734, GNRSig in band = 0.004063, # GNRs = 208.322515, percent uptakeSigBand = 0.170245
 
 
File #9: GNRsig = 0.002734, GNRSig in band = 0.004063, # GNRs = 208.322515, percent uptakeSigBand = 0.170245
TN = 50601
FP = 195
Specificity = 0.99616

noiseThr =

   144

File #10: Total above noise threshold = 223159, above noise threshold = 164885, detected as GNRs = 747, positives ratio = 0.334739
File #10: GNRsig = 0.003757, GNRSig in band = 0.005377, # GNRs = 799.978453, percent uptakeSigBand = 0.358479
 
 
File #10: GNRsig = 0.003757, GNRSig in band = 0.005377, # GNRs = 799.978453, percent uptakeSigBand = 0.358479
TN = 164138
FP = 747
Specificity = 0.99547

noiseThr =

  106.5000

File #11: Total above noise threshold = 192630, above noise threshold = 44484, detected as GNRs = 158, positives ratio = 0.082023
File #11: GNRsig = 0.001878, GNRSig in band = 0.002793, # GNRs = 169.639044, percent uptakeSigBand = 0.088065
 
 
File #11: GNRsig = 0.001878, GNRSig in band = 0.002793, # GNRs = 169.639044, percent uptakeSigBand = 0.088065
TN = 44326
FP = 158
Specificity = 0.99645

noiseThr =

  166.5000

File #12: Total above noise threshold = 161399, above noise threshold = 78145, detected as GNRs = 404, positives ratio = 0.250311
File #12: GNRsig = 0.004518, GNRSig in band = 0.006756, # GNRs = 465.482809, percent uptakeSigBand = 0.288405
 
 
File #12: GNRsig = 0.004518, GNRSig in band = 0.006756, # GNRs = 465.482809, percent uptakeSigBand = 0.288405
TN = 77741
FP = 404
Specificity = 0.99483

noiseThr =

   129

File #13: Total above noise threshold = 198218, above noise threshold = 102673, detected as GNRs = 456, positives ratio = 0.230050
File #13: GNRsig = 0.005410, GNRSig in band = 0.007410, # GNRs = 491.297551, percent uptakeSigBand = 0.247857
 
 
File #13: GNRsig = 0.005410, GNRSig in band = 0.007410, # GNRs = 491.297551, percent uptakeSigBand = 0.247857
TN = 102217
FP = 456
Specificity = 0.99556

noiseThr =

   16.5000

File #14: Total above noise threshold = 260599, above noise threshold = 155743, detected as GNRs = 345, positives ratio = 0.132387
File #14: GNRsig = 0.002832, GNRSig in band = 0.003630, # GNRs = 408.597732, percent uptakeSigBand = 0.156792
 
 
File #14: GNRsig = 0.002832, GNRSig in band = 0.003630, # GNRs = 408.597732, percent uptakeSigBand = 0.156792
TN = 155398
FP = 345
Specificity = 0.99778

noiseThr =

    69

File #15: Total above noise threshold = 205913, above noise threshold = 69387, detected as GNRs = 88, positives ratio = 0.042736
File #15: GNRsig = 0.002546, GNRSig in band = 0.003313, # GNRs = 113.780381, percent uptakeSigBand = 0.055257
 
 
File #15: GNRsig = 0.002546, GNRSig in band = 0.003313, # GNRs = 113.780381, percent uptakeSigBand = 0.055257
TN = 69299
FP = 88
Specificity = 0.99873

noiseThr =

   91.5000

File #16: Total above noise threshold = 179482, above noise threshold = 80994, detected as GNRs = 324, positives ratio = 0.180519
File #16: GNRsig = 0.004142, GNRSig in band = 0.005800, # GNRs = 369.609969, percent uptakeSigBand = 0.205931
 
 
File #16: GNRsig = 0.004142, GNRSig in band = 0.005800, # GNRs = 369.609969, percent uptakeSigBand = 0.205931
TN = 80670
FP = 324
Specificity = 0.996

noiseThr =

   159

File #17: Total above noise threshold = 242495, above noise threshold = 171289, detected as GNRs = 830, positives ratio = 0.342275
File #17: GNRsig = 0.004887, GNRSig in band = 0.007221, # GNRs = 933.845494, percent uptakeSigBand = 0.385099
 
 
File #17: GNRsig = 0.004887, GNRSig in band = 0.007221, # GNRs = 933.845494, percent uptakeSigBand = 0.385099
TN = 170459
FP = 830
Specificity = 0.99515

noiseThr =

  136.5000

File #18: Total above noise threshold = 259709, above noise threshold = 122846, detected as GNRs = 153, positives ratio = 0.058912
File #18: GNRsig = 0.001050, GNRSig in band = 0.001596, # GNRs = 181.811249, percent uptakeSigBand = 0.070006
 
 
File #18: GNRsig = 0.001050, GNRSig in band = 0.001596, # GNRs = 181.811249, percent uptakeSigBand = 0.070006
TN = 122693
FP = 153
Specificity = 0.99875

noiseThr =

   159

File #19: Total above noise threshold = 237469, above noise threshold = 216896, detected as GNRs = 1231, positives ratio = 0.518383
File #19: GNRsig = 0.005461, GNRSig in band = 0.008218, # GNRs = 1390.345751, percent uptakeSigBand = 0.585485
 
 
File #19: GNRsig = 0.005461, GNRSig in band = 0.008218, # GNRs = 1390.345751, percent uptakeSigBand = 0.585485
TN = 215665
FP = 1231
Specificity = 0.99432
 
 
Total Specificity = 0.99709
>> 
