# Supplementary material for: A hyperspectral method to assay the microphysiological fates of nanomaterials in histological samples
Source: eLife. 2016 Aug 18;5:e16352. doi: 10.7554/eLife.16352 (PMC5042654; doi:10.7554/eLife.16352)
Supplement: Figure 2—source data 2. — DOI: http://dx.doi.org/10.7554/eLife.16352.010 [file elife-16352-fig2-data2.zip]

Archive with 11 entries (8 files):
- Whole Organ Graphs/
- Whole Organ Graphs/Kidney stitching text data.txt
- __MACOSX/
- __MACOSX/Whole Organ Graphs/
- __MACOSX/Whole Organ Graphs/._Kidney stitching text data.txt
- Whole Organ Graphs/Whole organ all data 1-19-16.txt
- __MACOSX/Whole Organ Graphs/._Whole organ all data 1-19-16.txt
- Whole Organ Graphs/Whole organ results in text format.txt
- __MACOSX/Whole Organ Graphs/._Whole organ results in text format.txt
- Whole Organ Graphs/Whole organ unstained results in text format.txt
- __MACOSX/Whole Organ Graphs/._Whole organ unstained results in text format.txt
