# Supplementary material for: A hyperspectral method to assay the microphysiological fates of nanomaterials in histological samples
Source: eLife. 2016 Aug 18;5:e16352. doi: 10.7554/eLife.16352 (PMC5042654; doi:10.7554/eLife.16352)
Supplement: Figure 2—source data 2. — DOI: http://dx.doi.org/10.7554/eLife.16352.010 [file elife-16352-fig2-data2.zip › Whole Organ Graphs/Kidney stitching text data.txt]

***The following is a record of the fields of view that were stitched together to produce the wide-field images of injected kidney tissue shown in Figure 3b and Figure 3c.***


15-37-1 Kidney AvB3 40x Mag Top Left 0001 NORM
File #1: Total above noise threshold = 235307, above gnr threshold = 111545, detected as GNRs = 4033, positives ratio = 1.713931
File #1: GNRsig = 0.040898, GNRSig in band = 0.064842, # GNRs = 5388.184716, percent uptakeSigBand = 2.289853
 
 
15-37-1 Kidney AvB3 40x Mag 0002 NORM
File #2: Total above noise threshold = 254623, above gnr threshold = 110316, detected as GNRs = 3942, positives ratio = 1.548171
File #2: GNRsig = 0.036786, GNRSig in band = 0.058919, # GNRs = 5097.812166, percent uptakeSigBand = 2.002102
 
 
15-37-1 Kidney AvB3 40x Mag 0003 NORM
File #3: Total above noise threshold = 162942, above gnr threshold = 82047, detected as GNRs = 336, positives ratio = 0.206208
File #3: GNRsig = 0.003657, GNRSig in band = 0.005232, # GNRs = 381.223820, percent uptakeSigBand = 0.233963
 
 
15-37-1 Kidney AvB3 40x Mag 0004 NORM
File #4: Total above noise threshold = 46507, above gnr threshold = 21824, detected as GNRs = 54, positives ratio = 0.116112
File #4: GNRsig = 0.001634, GNRSig in band = 0.002246, # GNRs = 54.218070, percent uptakeSigBand = 0.116580
 
 
15-37-1 Kidney AvB3 40x Mag 0005 NORM
File #5: Total above noise threshold = 205723, above gnr threshold = 98100, detected as GNRs = 688, positives ratio = 0.334430
File #5: GNRsig = 0.005707, GNRSig in band = 0.008274, # GNRs = 750.935150, percent uptakeSigBand = 0.365022
 
 
15-37-1 Kidney AvB3 40x Mag 0006 NORM
File #6: Total above noise threshold = 249275, above gnr threshold = 132019, detected as GNRs = 1246, positives ratio = 0.499850
File #6: GNRsig = 0.009493, GNRSig in band = 0.013330, # GNRs = 1497.784742, percent uptakeSigBand = 0.600856
 
 
15-37-1 Kidney AvB3 40x Mag 0007 NORM
File #7: Total above noise threshold = 198368, above gnr threshold = 95790, detected as GNRs = 1223, positives ratio = 0.616531
File #7: GNRsig = 0.012219, GNRSig in band = 0.017736, # GNRs = 1492.274313, percent uptakeSigBand = 0.752276
 
 
15-37-1 Kidney AvB3 40x Mag 0008 NORM
File #8: Total above noise threshold = 54025, above gnr threshold = 24330, detected as GNRs = 281, positives ratio = 0.520130
File #8: GNRsig = 0.029150, GNRSig in band = 0.041003, # GNRs = 904.393414, percent uptakeSigBand = 1.674028
 
 
15-37-1 Kidney AvB3 40x Mag 0009 NORM
File #9: Total above noise threshold = 254084, above gnr threshold = 128118, detected as GNRs = 2690, positives ratio = 1.058705
File #9: GNRsig = 0.020647, GNRSig in band = 0.031057, # GNRs = 3256.410936, percent uptakeSigBand = 1.281628
 
 
15-37-1 Kidney AvB3 40x Mag 0010 NORM
File #10: Total above noise threshold = 256541, above gnr threshold = 132951, detected as GNRs = 3698, positives ratio = 1.441485
File #10: GNRsig = 0.031751, GNRSig in band = 0.047051, # GNRs = 4481.223943, percent uptakeSigBand = 1.746787
 
 
15-37-1 Kidney AvB3 40x Mag 0011 NORM
File #11: Total above noise threshold = 239755, above gnr threshold = 123036, detected as GNRs = 3784, positives ratio = 1.578278
File #11: GNRsig = 0.043316, GNRSig in band = 0.066404, # GNRs = 5350.260982, percent uptakeSigBand = 2.231553
 
 
15-37-1 Kidney AvB3 40x Mag 0012 NORM
File #12: Total above noise threshold = 252900, above gnr threshold = 134718, detected as GNRs = 4609, positives ratio = 1.822459
File #12: GNRsig = 0.053672, GNRSig in band = 0.083255, # GNRs = 6663.702757, percent uptakeSigBand = 2.634916
 
 
15-37-1 Kidney AvB3 40x Mag 0013 NORM
File #13: Total above noise threshold = 255699, above gnr threshold = 140593, detected as GNRs = 4254, positives ratio = 1.663675
File #13: GNRsig = 0.035737, GNRSig in band = 0.053054, # GNRs = 4877.595717, percent uptakeSigBand = 1.907554
 
 
15-37-1 Kidney AvB3 40x Mag 0014 NORM
File #14: Total above noise threshold = 258162, above gnr threshold = 132760, detected as GNRs = 1362, positives ratio = 0.527576
File #14: GNRsig = 0.011848, GNRSig in band = 0.017211, # GNRs = 1730.321779, percent uptakeSigBand = 0.670247
 
 
Error using processing_and_get_kidney_stitch (line 78)
X must be same length as Y.
 
>> length
Error using length
Not enough input arguments.
 
>> length(pixRatio_)

ans =

    14

>> 
