# Supplementary material for: A hyperspectral method to assay the microphysiological fates of nanomaterials in histological samples
Source: eLife. 2016 Aug 18;5:e16352. doi: 10.7554/eLife.16352 (PMC5042654; doi:10.7554/eLife.16352)
Supplement: Figure 2—source data 2. — DOI: http://dx.doi.org/10.7554/eLife.16352.010 [file elife-16352-fig2-data2.zip › Whole Organ Graphs/Whole organ all data 1-19-16.txt]

***This document provides whole organ quantification results from several calculation methods. Each value in Figure 2d was calculated as the mean relative LGNR signal +/- the standard error of the mean determined from the 4 fields of view. A definition of relative LGNR signal (%) is provided in the article text. For each of the 5 tissue types, 4 independent fields of view were imaged and analyzed. Quantification of LGNR uptake in each of these 20 samples was performed using several methods—the relevant reported methods are described in detail within the article text. The relevant images (dark field, hyperspectral, and ABIDE) of these injected tissues can be seen in Figure 2, Figure 2—figure supplements 9-11, and Figure 4. Thresholds were determined by the algorithm as stated in the article text.***

**Bar graphs from the main text can be reproduced using the mean and s.e.m. calculated from the “percent uptakeSigBand” values below. This variable is computed as per the definition of relative LGNR signal given in the article text (see Experimental Methods and Results sections)**


Spleen\Slide 15-25-7 (Spleen) OD 470 Isotype 0001 NORM
F:\RawData\Cytoviva data\Orly\1-22-2015 (OD 470 Isotype 1)\Andor\Spleen\Slide 15-25-7 (Spleen) OD 470 Isotype 0001 NORM
Type 1
TotalSize 189117
AboveNoise 187456
AboveGNRThr 133323
GNRs 74072
GNR pix ratio % 39.5143
GNRsig 1.0572
GNRsigBand 1.7491
# GNRs 90288.8278
Relative uptake 48.1653
Type 2
TotalSize 5760
AboveNoise 5760
AboveGNRThr 4639
GNRs 1915
GNR pix ratio % 33.2465
GNRsig 1.9899
GNRsigBand 3.2401
# GNRs 5139.4199
Relative uptake 89.226
Type 3
TotalSize 0
AboveNoise 0
AboveGNRThr 0
GNRs 0
GNR pix ratio % NaN
GNRsig NaN
GNRsigBand NaN
# GNRs 0
Relative uptake NaN
Type 4
TotalSize 0
AboveNoise 0
AboveGNRThr 0
GNRs 0
GNR pix ratio % NaN
GNRsig NaN
GNRsigBand NaN
# GNRs 0
Relative uptake NaN
File #1: Total above noise threshold = 258033, above gnr threshold = 177182, detected as GNRs = 90123, positives ratio = 34.926928
File #1: GNRsig = 0.943510, GNRSig in band = 1.567867, # GNRs = 111407.731390, percent uptakeSigBand = 43.175769
 
 
Spleen\Slide 15-25-7 (Spleen) OD 470 Isotype 0002 NORM
F:\RawData\Cytoviva data\Orly\1-22-2015 (OD 470 Isotype 1)\Andor\Spleen\Slide 15-25-7 (Spleen) OD 470 Isotype 0002 NORM
Type 1
TotalSize 151380
AboveNoise 149296
AboveGNRThr 140144
GNRs 58758
GNR pix ratio % 39.3567
GNRsig 1.4693
GNRsigBand 2.3767
# GNRs 76534.0314
Relative uptake 51.2633
Type 2
TotalSize 50978
AboveNoise 47627
AboveGNRThr 21507
GNRs 5044
GNR pix ratio % 10.5906
GNRsig 0.21661
GNRsigBand 0.35897
# GNRs 3687.511
Relative uptake 7.7425
Type 3
TotalSize 0
AboveNoise 0
AboveGNRThr 0
GNRs 0
GNR pix ratio % NaN
GNRsig NaN
GNRsigBand NaN
# GNRs 0
Relative uptake NaN
Type 4
TotalSize 0
AboveNoise 0
AboveGNRThr 0
GNRs 0
GNR pix ratio % NaN
GNRsig NaN
GNRsigBand NaN
# GNRs 0
Relative uptake NaN
File #2: Total above noise threshold = 215699, above gnr threshold = 176748, detected as GNRs = 66240, positives ratio = 30.709461
File #2: GNRsig = 1.095358, GNRSig in band = 1.774203, # GNRs = 82542.347305, percent uptakeSigBand = 38.267376
 
 
Spleen\Slide 15-25-7 (Spleen) OD 470 Isotype 0003 NORM
F:\RawData\Cytoviva data\Orly\1-22-2015 (OD 470 Isotype 1)\Andor\Spleen\Slide 15-25-7 (Spleen) OD 470 Isotype 0003 NORM
Type 1
TotalSize 13838
AboveNoise 13838
AboveGNRThr 12704
GNRs 6476
GNR pix ratio % 46.7987
GNRsig 17.2643
GNRsigBand 28.1404
# GNRs 107296.0934
Relative uptake 775.3728
Type 2
TotalSize 0
AboveNoise 0
AboveGNRThr 0
GNRs 0
GNR pix ratio % NaN
GNRsig NaN
GNRsigBand NaN
# GNRs 0
Relative uptake NaN
Type 3
TotalSize 0
AboveNoise 0
AboveGNRThr 0
GNRs 0
GNR pix ratio % NaN
GNRsig NaN
GNRsigBand NaN
# GNRs 0
Relative uptake NaN
Type 4
TotalSize 0
AboveNoise 0
AboveGNRThr 0
GNRs 0
GNR pix ratio % NaN
GNRsig NaN
GNRsigBand NaN
# GNRs 0
Relative uptake NaN
File #3: Total above noise threshold = 260209, above gnr threshold = 191932, detected as GNRs = 94589, positives ratio = 36.351164
File #3: GNRsig = 1.003165, GNRSig in band = 1.633862, # GNRs = 117143.414670, percent uptakeSigBand = 45.018971
 
 
Spleen\Slide 15-25-7 (Spleen) OD 470 Isotype 0004 NORM
F:\RawData\Cytoviva data\Orly\1-22-2015 (OD 470 Isotype 1)\Andor\Spleen\Slide 15-25-7 (Spleen) OD 470 Isotype 0004 NORM
Type 1
TotalSize 194242
AboveNoise 188502
AboveGNRThr 121787
GNRs 49570
GNR pix ratio % 26.2968
GNRsig 0.546
GNRsigBand 0.88904
# GNRs 56750.685
Relative uptake 30.1061
Type 2
TotalSize 6245
AboveNoise 6245
AboveGNRThr 4959
GNRs 1587
GNR pix ratio % 25.4123
GNRsig 0.47669
GNRsigBand 0.75645
# GNRs 1599.7283
Relative uptake 25.6161
Type 3
TotalSize 0
AboveNoise 0
AboveGNRThr 0
GNRs 0
GNR pix ratio % NaN
GNRsig NaN
GNRsigBand NaN
# GNRs 0
Relative uptake NaN
Type 4
TotalSize 0
AboveNoise 0
AboveGNRThr 0
GNRs 0
GNR pix ratio % NaN
GNRsig NaN
GNRsigBand NaN
# GNRs 0
Relative uptake NaN
File #4: Total above noise threshold = 216709, above gnr threshold = 131714, detected as GNRs = 52671, positives ratio = 24.304943
File #4: GNRsig = 0.500743, GNRSig in band = 0.814455, # GNRs = 59769.169713, percent uptakeSigBand = 27.580382
 
 
Kidney\Slide 15-21-5 (Kidney) OD 470 Isotype 0001 NORM
F:\RawData\Cytoviva data\Orly\1-22-2015 (OD 470 Isotype 1)\Andor\Kidney\Slide 15-21-5 (Kidney) OD 470 Isotype 0001 NORM
Type 1
TotalSize 24104
AboveNoise 23850
AboveGNRThr 19951
GNRs 4321
GNR pix ratio % 18.1174
GNRsig 0.60539
GNRsigBand 0.95621
# GNRs 6486.3046
Relative uptake 27.1962
Type 2
TotalSize 2126
AboveNoise 1753
AboveGNRThr 366
GNRs 3
GNR pix ratio % 0.17114
GNRsig 0.53629
GNRsigBand 0.75787
# GNRs 377.8594
Relative uptake 21.555
Type 3
TotalSize 4771
AboveNoise 4747
AboveGNRThr 1538
GNRs 32
GNR pix ratio % 0.67411
GNRsig 0.26921
GNRsigBand 0.3808
# GNRs 514.1224
Relative uptake 10.8305
Type 4
TotalSize 0
AboveNoise 0
AboveGNRThr 0
GNRs 0
GNR pix ratio % NaN
GNRsig NaN
GNRsigBand NaN
# GNRs 0
Relative uptake NaN
File #5: Total above noise threshold = 220788, above gnr threshold = 106678, detected as GNRs = 5727, positives ratio = 2.593891
File #5: GNRsig = 0.078357, GNRSig in band = 0.121672, # GNRs = 7640.486873, percent uptakeSigBand = 3.460554
 
 
Kidney\Slide 15-21-5 (Kidney) OD 470 Isotype 0002 NORM
F:\RawData\Cytoviva data\Orly\1-22-2015 (OD 470 Isotype 1)\Andor\Kidney\Slide 15-21-5 (Kidney) OD 470 Isotype 0002 NORM
Type 1
TotalSize 23565
AboveNoise 20338
AboveGNRThr 5575
GNRs 277
GNR pix ratio % 1.362
GNRsig 0.073661
GNRsigBand 0.11201
# GNRs 885.8231
Relative uptake 4.3555
Type 2
TotalSize 5134
AboveNoise 4604
AboveGNRThr 1898
GNRs 168
GNR pix ratio % 3.649
GNRsig 0.10488
GNRsigBand 0.16244
# GNRs 290.797
Relative uptake 6.3162
Type 3
TotalSize 3982
AboveNoise 3889
AboveGNRThr 1539
GNRs 3
GNR pix ratio % 0.077141
GNRsig 0.10455
GNRsigBand 0.14642
# GNRs 221.4145
Relative uptake 5.6934
Type 4
TotalSize 0
AboveNoise 0
AboveGNRThr 0
GNRs 0
GNR pix ratio % NaN
GNRsig NaN
GNRsigBand NaN
# GNRs 0
Relative uptake NaN
File #6: Total above noise threshold = 206442, above gnr threshold = 79988, detected as GNRs = 1589, positives ratio = 0.769708
File #6: GNRsig = 0.016156, GNRSig in band = 0.023983, # GNRs = 1925.146077, percent uptakeSigBand = 0.932536
 
 
Kidney\Slide 15-21-5 (Kidney) OD 470 Isotype 0003 NORM
F:\RawData\Cytoviva data\Orly\1-22-2015 (OD 470 Isotype 1)\Andor\Kidney\Slide 15-21-5 (Kidney) OD 470 Isotype 0003 NORM
Type 1
TotalSize 6329
AboveNoise 6329
AboveGNRThr 6107
GNRs 845
GNR pix ratio % 13.3512
GNRsig 3.4433
GNRsigBand 5.7341
# GNRs 8158.6375
Relative uptake 128.9088
Type 2
TotalSize 3607
AboveNoise 3480
AboveGNRThr 2770
GNRs 93
GNR pix ratio % 2.6724
GNRsig 0.41841
GNRsigBand 0.5837
# GNRs 456.655
Relative uptake 13.1223
Type 3
TotalSize 2018
AboveNoise 2018
AboveGNRThr 2018
GNRs 2
GNR pix ratio % 0.099108
GNRsig 2.3239
GNRsigBand 3.3911
# GNRs 1538.4061
Relative uptake 76.2342
Type 4
TotalSize 0
AboveNoise 0
AboveGNRThr 0
GNRs 0
GNR pix ratio % NaN
GNRsig NaN
GNRsigBand NaN
# GNRs 0
Relative uptake NaN
File #7: Total above noise threshold = 248058, above gnr threshold = 181379, detected as GNRs = 7459, positives ratio = 3.006958
File #7: GNRsig = 0.128392, GNRSig in band = 0.205471, # GNRs = 11458.287704, percent uptakeSigBand = 4.619197
 
 
Kidney\Slide 15-21-5 (Kidney) OD 470 Isotype 0004 NORM
F:\RawData\Cytoviva data\Orly\1-22-2015 (OD 470 Isotype 1)\Andor\Kidney\Slide 15-21-5 (Kidney) OD 470 Isotype 0004 NORM
Type 1
TotalSize 9945
AboveNoise 9704
AboveGNRThr 8745
GNRs 4901
GNR pix ratio % 50.5049
GNRsig 6.1755
GNRsigBand 10.0829
# GNRs 22420.5489
Relative uptake 231.0444
Type 2
TotalSize 923
AboveNoise 923
AboveGNRThr 669
GNRs 0
GNR pix ratio % 0
GNRsig 1.5351
GNRsigBand 2.1343
# GNRs 451.4108
Relative uptake 48.9069
Type 3
TotalSize 2574
AboveNoise 2574
AboveGNRThr 1473
GNRs 0
GNR pix ratio % 0
GNRsig 0.88007
GNRsigBand 1.2224
# GNRs 721.0175
Relative uptake 28.0116
Type 4
TotalSize 0
AboveNoise 0
AboveGNRThr 0
GNRs 0
GNR pix ratio % NaN
GNRsig NaN
GNRsigBand NaN
# GNRs 0
Relative uptake NaN
File #8: Total above noise threshold = 240098, above gnr threshold = 151330, detected as GNRs = 17791, positives ratio = 7.409891
File #8: GNRsig = 0.277149, GNRSig in band = 0.446115, # GNRs = 24543.924198, percent uptakeSigBand = 10.222461
 
 
Liver\Slide 15-22-1 (Liver) OD 470 Isotype 0001 NORM
F:\RawData\Cytoviva data\Orly\1-22-2015 (OD 470 Isotype 1)\Andor\Liver\Slide 15-22-1 (Liver) OD 470 Isotype 0001 NORM
Type 1
TotalSize 123
AboveNoise 123
AboveGNRThr 123
GNRs 21
GNR pix ratio % 17.0732
GNRsig 46.6241
GNRsigBand 76.1049
# GNRs 3797.442
Relative uptake 3087.3512
Type 2
TotalSize 31119
AboveNoise 30307
AboveGNRThr 14468
GNRs 677
GNR pix ratio % 2.2338
GNRsig 0.32705
GNRsigBand 0.47918
# GNRs 5891.3949
Relative uptake 19.4391
Type 3
TotalSize 0
AboveNoise 0
AboveGNRThr 0
GNRs 0
GNR pix ratio % NaN
GNRsig NaN
GNRsigBand NaN
# GNRs 0
Relative uptake NaN
Type 4
TotalSize 0
AboveNoise 0
AboveGNRThr 0
GNRs 0
GNR pix ratio % NaN
GNRsig NaN
GNRsigBand NaN
# GNRs 0
Relative uptake NaN
File #9: Total above noise threshold = 239845, above gnr threshold = 125702, detected as GNRs = 9134, positives ratio = 3.808293
File #9: GNRsig = 0.078478, GNRSig in band = 0.119392, # GNRs = 11616.581994, percent uptakeSigBand = 4.843371
 
 
Liver\Slide 15-22-1 (Liver) OD 470 Isotype 0002 NORM
F:\RawData\Cytoviva data\Orly\1-22-2015 (OD 470 Isotype 1)\Andor\Liver\Slide 15-22-1 (Liver) OD 470 Isotype 0002 NORM
Type 1
TotalSize 428
AboveNoise 428
AboveGNRThr 427
GNRs 277
GNR pix ratio % 64.7196
GNRsig 17.2444
GNRsigBand 28.1157
# GNRs 4810.4191
Relative uptake 1123.9297
Type 2
TotalSize 5740
AboveNoise 5740
AboveGNRThr 4395
GNRs 230
GNR pix ratio % 4.007
GNRsig 4.4094
GNRsigBand 6.429
# GNRs 14751.7057
Relative uptake 256.9984
Type 3
TotalSize 0
AboveNoise 0
AboveGNRThr 0
GNRs 0
GNR pix ratio % NaN
GNRsig NaN
GNRsigBand NaN
# GNRs 0
Relative uptake NaN
Type 4
TotalSize 0
AboveNoise 0
AboveGNRThr 0
GNRs 0
GNR pix ratio % NaN
GNRsig NaN
GNRsigBand NaN
# GNRs 0
Relative uptake NaN
File #10: Total above noise threshold = 251118, above gnr threshold = 159688, detected as GNRs = 17847, positives ratio = 7.107017
File #10: GNRsig = 0.146383, GNRSig in band = 0.218400, # GNRs = 21923.976655, percent uptakeSigBand = 8.730548
 
 
Liver\Slide 15-22-1 (Liver) OD 470 Isotype 0003 NORM
F:\RawData\Cytoviva data\Orly\1-22-2015 (OD 470 Isotype 1)\Andor\Liver\Slide 15-22-1 (Liver) OD 470 Isotype 0003 NORM
Type 1
TotalSize 525
AboveNoise 525
AboveGNRThr 512
GNRs 286
GNR pix ratio % 54.4762
GNRsig 35.3072
GNRsigBand 57.3705
# GNRs 10180.8535
Relative uptake 1939.2102
Type 2
TotalSize 3671
AboveNoise 3671
AboveGNRThr 1649
GNRs 17
GNR pix ratio % 0.46309
GNRsig 7.9025
GNRsigBand 11.9515
# GNRs 14830.0953
Relative uptake 403.9797
Type 3
TotalSize 0
AboveNoise 0
AboveGNRThr 0
GNRs 0
GNR pix ratio % NaN
GNRsig NaN
GNRsigBand NaN
# GNRs 0
Relative uptake NaN
Type 4
TotalSize 0
AboveNoise 0
AboveGNRThr 0
GNRs 0
GNR pix ratio % NaN
GNRsig NaN
GNRsigBand NaN
# GNRs 0
Relative uptake NaN
File #11: Total above noise threshold = 260215, above gnr threshold = 139593, detected as GNRs = 19845, positives ratio = 7.626386
File #11: GNRsig = 0.198325, GNRSig in band = 0.307190, # GNRs = 27019.401524, percent uptakeSigBand = 10.383491
 
 
Liver\Slide 15-22-1 (Liver) OD 470 Isotype 0004 NORM
F:\RawData\Cytoviva data\Orly\1-22-2015 (OD 470 Isotype 1)\Andor\Liver\Slide 15-22-1 (Liver) OD 470 Isotype 0004 NORM
Type 1
TotalSize 641
AboveNoise 641
AboveGNRThr 636
GNRs 242
GNR pix ratio % 37.7535
GNRsig 11.4667
GNRsigBand 18.0099
# GNRs 4690.3137
Relative uptake 731.7182
Type 2
TotalSize 22159
AboveNoise 22159
AboveGNRThr 8212
GNRs 1041
GNR pix ratio % 4.6979
GNRsig 0.65109
GNRsigBand 0.97054
# GNRs 8737.6891
Relative uptake 39.4318
Type 3
TotalSize 0
AboveNoise 0
AboveGNRThr 0
GNRs 0
GNR pix ratio % NaN
GNRsig NaN
GNRsigBand NaN
# GNRs 0
Relative uptake NaN
Type 4
TotalSize 0
AboveNoise 0
AboveGNRThr 0
GNRs 0
GNR pix ratio % NaN
GNRsig NaN
GNRsigBand NaN
# GNRs 0
Relative uptake NaN
File #12: Total above noise threshold = 257541, above gnr threshold = 124615, detected as GNRs = 11967, positives ratio = 4.646639
File #12: GNRsig = 0.099430, GNRSig in band = 0.149417, # GNRs = 15634.356514, percent uptakeSigBand = 6.070628
 
 
Lung\Slide 15-23-3 (Lung) OD 470 Isotype 0001 NORM
F:\RawData\Cytoviva data\Orly\1-22-2015 (OD 470 Isotype 1)\Andor\Lung\Slide 15-23-3 (Lung) OD 470 Isotype 0001 NORM
Type 1
TotalSize 50949
AboveNoise 43421
AboveGNRThr 31859
GNRs 188
GNR pix ratio % 0.43297
GNRsig 0.026226
GNRsigBand 0.041079
# GNRs 593.1293
Relative uptake 1.366
Type 2
TotalSize 0
AboveNoise 0
AboveGNRThr 0
GNRs 0
GNR pix ratio % NaN
GNRsig NaN
GNRsigBand NaN
# GNRs 0
Relative uptake NaN
Type 3
TotalSize 0
AboveNoise 0
AboveGNRThr 0
GNRs 0
GNR pix ratio % NaN
GNRsig NaN
GNRsigBand NaN
# GNRs 0
Relative uptake NaN
Type 4
TotalSize 0
AboveNoise 0
AboveGNRThr 0
GNRs 0
GNR pix ratio % NaN
GNRsig NaN
GNRsigBand NaN
# GNRs 0
Relative uptake NaN
File #13: Total above noise threshold = 109636, above gnr threshold = 68875, detected as GNRs = 564, positives ratio = 0.514430
File #13: GNRsig = 0.010966, GNRSig in band = 0.017110, # GNRs = 623.787555, percent uptakeSigBand = 0.568962
 
 
Lung\Slide 15-23-3 (Lung) OD 470 Isotype 0002 NORM
F:\RawData\Cytoviva data\Orly\1-22-2015 (OD 470 Isotype 1)\Andor\Lung\Slide 15-23-3 (Lung) OD 470 Isotype 0002 NORM
Type 1
TotalSize 25975
AboveNoise 22559
AboveGNRThr 12248
GNRs 77
GNR pix ratio % 0.34133
GNRsig 0.055093
GNRsigBand 0.083493
# GNRs 717.7542
Relative uptake 3.1817
Type 2
TotalSize 0
AboveNoise 0
AboveGNRThr 0
GNRs 0
GNR pix ratio % NaN
GNRsig NaN
GNRsigBand NaN
# GNRs 0
Relative uptake NaN
Type 3
TotalSize 0
AboveNoise 0
AboveGNRThr 0
GNRs 0
GNR pix ratio % NaN
GNRsig NaN
GNRsigBand NaN
# GNRs 0
Relative uptake NaN
Type 4
TotalSize 0
AboveNoise 0
AboveGNRThr 0
GNRs 0
GNR pix ratio % NaN
GNRsig NaN
GNRsigBand NaN
# GNRs 0
Relative uptake NaN
File #14: Total above noise threshold = 156559, above gnr threshold = 70421, detected as GNRs = 873, positives ratio = 0.557617
File #14: GNRsig = 0.010167, GNRSig in band = 0.015321, # GNRs = 914.065010, percent uptakeSigBand = 0.583847
 
 
Lung\Slide 15-23-3 (Lung) OD 470 Isotype 0003 NORM
F:\RawData\Cytoviva data\Orly\1-22-2015 (OD 470 Isotype 1)\Andor\Lung\Slide 15-23-3 (Lung) OD 470 Isotype 0003 NORM
Type 1
TotalSize 25111
AboveNoise 24279
AboveGNRThr 15243
GNRs 181
GNR pix ratio % 0.7455
GNRsig 0.027642
GNRsigBand 0.040914
# GNRs 393.979
Relative uptake 1.6227
Type 2
TotalSize 0
AboveNoise 0
AboveGNRThr 0
GNRs 0
GNR pix ratio % NaN
GNRsig NaN
GNRsigBand NaN
# GNRs 0
Relative uptake NaN
Type 3
TotalSize 0
AboveNoise 0
AboveGNRThr 0
GNRs 0
GNR pix ratio % NaN
GNRsig NaN
GNRsigBand NaN
# GNRs 0
Relative uptake NaN
Type 4
TotalSize 0
AboveNoise 0
AboveGNRThr 0
GNRs 0
GNR pix ratio % NaN
GNRsig NaN
GNRsigBand NaN
# GNRs 0
Relative uptake NaN
File #15: Total above noise threshold = 201492, above gnr threshold = 71410, detected as GNRs = 415, positives ratio = 0.205964
File #15: GNRsig = 0.003929, GNRSig in band = 0.005833, # GNRs = 466.177005, percent uptakeSigBand = 0.231363
 
 
Lung\Slide 15-23-3 (Lung) OD 470 Isotype 0004 NORM
F:\RawData\Cytoviva data\Orly\1-22-2015 (OD 470 Isotype 1)\Andor\Lung\Slide 15-23-3 (Lung) OD 470 Isotype 0004 NORM
Type 1
TotalSize 22983
AboveNoise 18416
AboveGNRThr 11195
GNRs 231
GNR pix ratio % 1.2543
GNRsig 0.10631
GNRsigBand 0.16472
# GNRs 1104.2731
Relative uptake 5.9963
Type 2
TotalSize 0
AboveNoise 0
AboveGNRThr 0
GNRs 0
GNR pix ratio % NaN
GNRsig NaN
GNRsigBand NaN
# GNRs 0
Relative uptake NaN
Type 3
TotalSize 0
AboveNoise 0
AboveGNRThr 0
GNRs 0
GNR pix ratio % NaN
GNRsig NaN
GNRsigBand NaN
# GNRs 0
Relative uptake NaN
Type 4
TotalSize 0
AboveNoise 0
AboveGNRThr 0
GNRs 0
GNR pix ratio % NaN
GNRsig NaN
GNRsigBand NaN
# GNRs 0
Relative uptake NaN
File #16: Total above noise threshold = 146014, above gnr threshold = 70992, detected as GNRs = 996, positives ratio = 0.682126
File #16: GNRsig = 0.013470, GNRSig in band = 0.020864, # GNRs = 1108.962907, percent uptakeSigBand = 0.759491
 
 
Muscle\Slide 15-24-5 (Muscle) OD 470 Isotype 0001 NORM
F:\RawData\Cytoviva data\Orly\1-22-2015 (OD 470 Isotype 1)\Andor\Muscle\Slide 15-24-5 (Muscle) OD 470 Isotype 0001 NORM
Type 1
TotalSize 20625
AboveNoise 20544
AboveGNRThr 16495
GNRs 3340
GNR pix ratio % 16.2578
GNRsig 0.45771
GNRsigBand 0.66864
# GNRs 4387.0721
Relative uptake 21.3545
Type 2
TotalSize 20102
AboveNoise 19889
AboveGNRThr 12286
GNRs 11
GNR pix ratio % 0.055307
GNRsig 0.036305
GNRsigBand 0.050959
# GNRs 323.6876
Relative uptake 1.6275
Type 3
TotalSize 0
AboveNoise 0
AboveGNRThr 0
GNRs 0
GNR pix ratio % NaN
GNRsig NaN
GNRsigBand NaN
# GNRs 0
Relative uptake NaN
Type 4
TotalSize 0
AboveNoise 0
AboveGNRThr 0
GNRs 0
GNR pix ratio % NaN
GNRsig NaN
GNRsigBand NaN
# GNRs 0
Relative uptake NaN
File #17: Total above noise threshold = 251765, above gnr threshold = 96137, detected as GNRs = 4215, positives ratio = 1.674180
File #17: GNRsig = 0.045231, GNRSig in band = 0.065307, # GNRs = 5251.076834, percent uptakeSigBand = 2.085706
 
 
Muscle\Slide 15-24-5 (Muscle) OD 470 Isotype 0002 NORM
F:\RawData\Cytoviva data\Orly\1-22-2015 (OD 470 Isotype 1)\Andor\Muscle\Slide 15-24-5 (Muscle) OD 470 Isotype 0002 NORM
Type 1
TotalSize 0
AboveNoise 0
AboveGNRThr 0
GNRs 0
GNR pix ratio % NaN
GNRsig NaN
GNRsigBand NaN
# GNRs 0
Relative uptake NaN
Type 2
TotalSize 2380
AboveNoise 2349
AboveGNRThr 755
GNRs 0
GNR pix ratio % 0
GNRsig 0.0071556
GNRsigBand 0.0094372
# GNRs 11.1502
Relative uptake 0.47468
Type 3
TotalSize 0
AboveNoise 0
AboveGNRThr 0
GNRs 0
GNR pix ratio % NaN
GNRsig NaN
GNRsigBand NaN
# GNRs 0
Relative uptake NaN
Type 4
TotalSize 0
AboveNoise 0
AboveGNRThr 0
GNRs 0
GNR pix ratio % NaN
GNRsig NaN
GNRsigBand NaN
# GNRs 0
Relative uptake NaN
File #18: Total above noise threshold = 247790, above gnr threshold = 91019, detected as GNRs = 15, positives ratio = 0.006054
File #18: GNRsig = 0.000085, GNRSig in band = 0.000117, # GNRs = 14.636067, percent uptakeSigBand = 0.005907
 
 
Muscle\Slide 15-24-5 (Muscle) OD 470 Isotype 0003 NORM
F:\RawData\Cytoviva data\Orly\1-22-2015 (OD 470 Isotype 1)\Andor\Muscle\Slide 15-24-5 (Muscle) OD 470 Isotype 0003 NORM
Type 1
TotalSize 0
AboveNoise 0
AboveGNRThr 0
GNRs 0
GNR pix ratio % NaN
GNRsig NaN
GNRsigBand NaN
# GNRs 0
Relative uptake NaN
Type 2
TotalSize 105440
AboveNoise 99753
AboveGNRThr 72988
GNRs 12
GNR pix ratio % 0.01203
GNRsig 0.040915
GNRsigBand 0.059811
# GNRs 1120.1757
Relative uptake 1.1229
Type 3
TotalSize 0
AboveNoise 0
AboveGNRThr 0
GNRs 0
GNR pix ratio % NaN
GNRsig NaN
GNRsigBand NaN
# GNRs 0
Relative uptake NaN
Type 4
TotalSize 0
AboveNoise 0
AboveGNRThr 0
GNRs 0
GNR pix ratio % NaN
GNRsig NaN
GNRsigBand NaN
# GNRs 0
Relative uptake NaN
File #19: Total above noise threshold = 180187, above gnr threshold = 131784, detected as GNRs = 1017, positives ratio = 0.564414
File #19: GNRsig = 0.024860, GNRSig in band = 0.036460, # GNRs = 1233.455459, percent uptakeSigBand = 0.684542
 
 
Muscle\Slide 15-24-5 (Muscle) OD 470 Isotype 0004 NORM
F:\RawData\Cytoviva data\Orly\1-22-2015 (OD 470 Isotype 1)\Andor\Muscle\Slide 15-24-5 (Muscle) OD 470 Isotype 0004 NORM
Type 1
TotalSize 6323
AboveNoise 6323
AboveGNRThr 5248
GNRs 590
GNR pix ratio % 9.331
GNRsig 0.22421
GNRsigBand 0.31381
# GNRs 677.1956
Relative uptake 10.71
Type 2
TotalSize 10423
AboveNoise 10296
AboveGNRThr 1319
GNRs 0
GNR pix ratio % 0
GNRsig 0.0072098
GNRsigBand 0.009381
# GNRs 32.9645
Relative uptake 0.32017
Type 3
TotalSize 0
AboveNoise 0
AboveGNRThr 0
GNRs 0
GNR pix ratio % NaN
GNRsig NaN
GNRsigBand NaN
# GNRs 0
Relative uptake NaN
Type 4
TotalSize 0
AboveNoise 0
AboveGNRThr 0
GNRs 0
GNR pix ratio % NaN
GNRsig NaN
GNRsigBand NaN
# GNRs 0
Relative uptake NaN
File #20: Total above noise threshold = 246129, above gnr threshold = 104908, detected as GNRs = 1045, positives ratio = 0.424574
File #20: GNRsig = 0.009999, GNRSig in band = 0.014278, # GNRs = 1199.424566, percent uptakeSigBand = 0.487315
 
 
>> 
