# Supplementary material for: A hyperspectral method to assay the microphysiological fates of nanomaterials in histological samples
Source: eLife. 2016 Aug 18;5:e16352. doi: 10.7554/eLife.16352 (PMC5042654; doi:10.7554/eLife.16352)
Supplement: Figure 2—source data 2. — DOI: http://dx.doi.org/10.7554/eLife.16352.010 [file elife-16352-fig2-data2.zip › Whole Organ Graphs/Whole organ results in text format.txt]

***This document provides all relevant data used for whole organ quantification results presented in Figure 2d. Each value in Figure 2d was calculated as the mean relative LGNR signal +/- the standard error of the mean determined from the 4 fields of view. A definition of relative LGNR signal (%) is provided in the article text. For each of the 5 tissue types, 4 independent fields of view were imaged and analyzed. Quantification of LGNR uptake in each of these 20 samples was performed using several methods—the relevant reported methods are described in detail within the article text. The relevant images (dark field, hyperspectral, and ABIDE) of these injected tissues can be seen in Figure 2, Figure 2—figure supplements 9-11, and Figure 4. Thresholds were determined by the algorithm as stated in the article text.***


**Bar graphs from the main text can be reproduced using the mean and s.e.m. calculated from the “percent uptakeSigBand” values below. This variable is computed as per the definition of relative LGNR signal given in the article text (see Experimental Methods and Results sections)**


Spleen\Slide 15-25-7 (Spleen) OD 470 Isotype 0001 NORM
File #1: Total above noise threshold = 258033, above gnr threshold = 177182, detected as GNRs = 90123, positives ratio = 34.926928
File #1: GNRsig = 0.943510, GNRSig in band = 1.567867, # GNRs = 111407.731390, percent uptakeSigBand = 43.175769
 
 
Spleen\Slide 15-25-7 (Spleen) OD 470 Isotype 0002 NORM
File #2: Total above noise threshold = 215699, above gnr threshold = 176748, detected as GNRs = 66240, positives ratio = 30.709461
File #2: GNRsig = 1.095358, GNRSig in band = 1.774203, # GNRs = 82542.347305, percent uptakeSigBand = 38.267376
 
 
Spleen\Slide 15-25-7 (Spleen) OD 470 Isotype 0003 NORM
File #3: Total above noise threshold = 260209, above gnr threshold = 191932, detected as GNRs = 94589, positives ratio = 36.351164
File #3: GNRsig = 1.003165, GNRSig in band = 1.633862, # GNRs = 117143.414670, percent uptakeSigBand = 45.018971
 
 
Spleen\Slide 15-25-7 (Spleen) OD 470 Isotype 0004 NORM
File #4: Total above noise threshold = 216709, above gnr threshold = 131714, detected as GNRs = 52671, positives ratio = 24.304943
File #4: GNRsig = 0.500743, GNRSig in band = 0.814455, # GNRs = 59769.169713, percent uptakeSigBand = 27.580382
 
 
Kidney\Slide 15-21-5 (Kidney) OD 470 Isotype 0001 NORM
File #5: Total above noise threshold = 220788, above gnr threshold = 106678, detected as GNRs = 5727, positives ratio = 2.593891
File #5: GNRsig = 0.078357, GNRSig in band = 0.121672, # GNRs = 7640.486873, percent uptakeSigBand = 3.460554
 
 
Kidney\Slide 15-21-5 (Kidney) OD 470 Isotype 0002 NORM
File #6: Total above noise threshold = 206442, above gnr threshold = 79988, detected as GNRs = 1589, positives ratio = 0.769708
File #6: GNRsig = 0.016156, GNRSig in band = 0.023983, # GNRs = 1925.146077, percent uptakeSigBand = 0.932536
 
 
Kidney\Slide 15-21-5 (Kidney) OD 470 Isotype 0003 NORM
File #7: Total above noise threshold = 248058, above gnr threshold = 181379, detected as GNRs = 7459, positives ratio = 3.006958
File #7: GNRsig = 0.128392, GNRSig in band = 0.205471, # GNRs = 11458.287704, percent uptakeSigBand = 4.619197
 
 
Kidney\Slide 15-21-5 (Kidney) OD 470 Isotype 0004 NORM
File #8: Total above noise threshold = 240098, above gnr threshold = 151330, detected as GNRs = 17791, positives ratio = 7.409891
File #8: GNRsig = 0.277149, GNRSig in band = 0.446115, # GNRs = 24543.924198, percent uptakeSigBand = 10.222461
 
 
Liver\Slide 15-22-1 (Liver) OD 470 Isotype 0001 NORM
File #9: Total above noise threshold = 239845, above gnr threshold = 125702, detected as GNRs = 9134, positives ratio = 3.808293
File #9: GNRsig = 0.078478, GNRSig in band = 0.119392, # GNRs = 11616.581994, percent uptakeSigBand = 4.843371
 
 
Liver\Slide 15-22-1 (Liver) OD 470 Isotype 0002 NORM
File #10: Total above noise threshold = 251118, above gnr threshold = 159688, detected as GNRs = 17847, positives ratio = 7.107017
File #10: GNRsig = 0.146383, GNRSig in band = 0.218400, # GNRs = 21923.976655, percent uptakeSigBand = 8.730548
 
 
Liver\Slide 15-22-1 (Liver) OD 470 Isotype 0003 NORM
File #11: Total above noise threshold = 260215, above gnr threshold = 139593, detected as GNRs = 19845, positives ratio = 7.626386
File #11: GNRsig = 0.198325, GNRSig in band = 0.307190, # GNRs = 27019.401524, percent uptakeSigBand = 10.383491
 
 
Liver\Slide 15-22-1 (Liver) OD 470 Isotype 0004 NORM
File #12: Total above noise threshold = 257541, above gnr threshold = 124615, detected as GNRs = 11967, positives ratio = 4.646639
File #12: GNRsig = 0.099430, GNRSig in band = 0.149417, # GNRs = 15634.356514, percent uptakeSigBand = 6.070628
 
 
Lung\Slide 15-23-3 (Lung) OD 470 Isotype 0001 NORM
File #13: Total above noise threshold = 109636, above gnr threshold = 68875, detected as GNRs = 564, positives ratio = 0.514430
File #13: GNRsig = 0.010966, GNRSig in band = 0.017110, # GNRs = 623.787555, percent uptakeSigBand = 0.568962
 
 
Lung\Slide 15-23-3 (Lung) OD 470 Isotype 0002 NORM
File #14: Total above noise threshold = 156559, above gnr threshold = 70421, detected as GNRs = 873, positives ratio = 0.557617
File #14: GNRsig = 0.010167, GNRSig in band = 0.015321, # GNRs = 914.065010, percent uptakeSigBand = 0.583847
 
 
Lung\Slide 15-23-3 (Lung) OD 470 Isotype 0003 NORM
File #15: Total above noise threshold = 201492, above gnr threshold = 71410, detected as GNRs = 415, positives ratio = 0.205964
File #15: GNRsig = 0.003929, GNRSig in band = 0.005833, # GNRs = 466.177005, percent uptakeSigBand = 0.231363
 
 
Lung\Slide 15-23-3 (Lung) OD 470 Isotype 0004 NORM
File #16: Total above noise threshold = 146014, above gnr threshold = 70992, detected as GNRs = 996, positives ratio = 0.682126
File #16: GNRsig = 0.013470, GNRSig in band = 0.020864, # GNRs = 1108.962907, percent uptakeSigBand = 0.759491
 
 
Muscle\Slide 15-24-5 (Muscle) OD 470 Isotype 0001 NORM
File #17: Total above noise threshold = 251765, above gnr threshold = 96137, detected as GNRs = 4215, positives ratio = 1.674180
File #17: GNRsig = 0.045231, GNRSig in band = 0.065307, # GNRs = 5251.076834, percent uptakeSigBand = 2.085706
 
 
Muscle\Slide 15-24-5 (Muscle) OD 470 Isotype 0002 NORM
File #18: Total above noise threshold = 247790, above gnr threshold = 91019, detected as GNRs = 15, positives ratio = 0.006054
File #18: GNRsig = 0.000085, GNRSig in band = 0.000117, # GNRs = 14.636067, percent uptakeSigBand = 0.005907
 
 
Muscle\Slide 15-24-5 (Muscle) OD 470 Isotype 0003 NORM
File #19: Total above noise threshold = 180187, above gnr threshold = 131784, detected as GNRs = 1017, positives ratio = 0.564414
File #19: GNRsig = 0.024860, GNRSig in band = 0.036460, # GNRs = 1233.455459, percent uptakeSigBand = 0.684542
 
 
Muscle\Slide 15-24-5 (Muscle) OD 470 Isotype 0004 NORM
File #20: Total above noise threshold = 246129, above gnr threshold = 104908, detected as GNRs = 1045, positives ratio = 0.424574
File #20: GNRsig = 0.009999, GNRSig in band = 0.014278, # GNRs = 1199.424566, percent uptakeSigBand = 0.487315
 
