# Supplementary material for: A hyperspectral method to assay the microphysiological fates of nanomaterials in histological samples
Source: eLife. 2016 Aug 18;5:e16352. doi: 10.7554/eLife.16352 (PMC5042654; doi:10.7554/eLife.16352)
Supplement: Figure 2—source data 2. — DOI: http://dx.doi.org/10.7554/eLife.16352.010 [file elife-16352-fig2-data2.zip › Whole Organ Graphs/Whole organ unstained results in text format.txt]

***This document provides all data used for whole organ quantification results from unstained tissues (presented in Figure 2—figure supplement 12). Each value was calculated as the mean relative LGNR signal +/- the standard error of the mean determined from the 4 fields of view. A definition of relative LGNR signal (%) is provided in the article text. For each of the 5 tissue types, 4 independent fields of view were imaged and analyzed. Quantification of LGNR uptake in each of these 20 samples was performed using several methods—the relevant reported methods are described in detail within the article text. The relevant images (dark field and ABIDE) of these injected tissues can be seen in Figure 2—figure supplements 13 and 14. Thresholds were determined by the algorithm as stated in the article text.***


**Bar graphs from the main text can be reproduced using the mean and s.e.m. calculated from the “percent uptakeSigBand” values below. This variable is computed as per the definition of relative LGNR signal given in the article text (see Experimental Methods and Results sections)**


15-30-2 Isotpye 1 Unstained Kidney 0001 NORM

gnrThr =

  558.9000

File #1: Total above noise threshold = 260608, above gnr threshold = 143219, detected as GNRs = 864, positives ratio = 0.331532
File #1: GNRsig = 0.004839, GNRSig in band = 0.006565, # GNRs = 920.174876, percent uptakeSigBand = 0.353088
 
 
15-30-2 Isotpye 1 Unstained Kidney 0002 NORM

gnrThr =

  397.9000

File #2: Total above noise threshold = 260608, above gnr threshold = 125725, detected as GNRs = 3616, positives ratio = 1.387525
File #2: GNRsig = 0.026852, GNRSig in band = 0.037523, # GNRs = 4288.969139, percent uptakeSigBand = 1.645755
 
 
15-30-2 Isotpye 1 Unstained Kidney 0003 NORM

gnrThr =

  242.6500

File #3: Total above noise threshold = 260608, above gnr threshold = 163239, detected as GNRs = 4535, positives ratio = 1.740161
File #3: GNRsig = 0.038278, GNRSig in band = 0.053333, # GNRs = 5881.536272, percent uptakeSigBand = 2.256852
 
 
15-30-2 Isotpye 1 Unstained Kidney 0004 NORM

gnrThr =

  650.9000

File #4: Total above noise threshold = 260608, above gnr threshold = 149224, detected as GNRs = 641, positives ratio = 0.245963
File #4: GNRsig = 0.003650, GNRSig in band = 0.004894, # GNRs = 685.720728, percent uptakeSigBand = 0.263123
 
 
15-30-2 Isotpye 1 Unstained Liver 0001 NORM

gnrThr =

  116.1500

File #5: Total above noise threshold = 260608, above gnr threshold = 20300, detected as GNRs = 9360, positives ratio = 3.591601
File #5: GNRsig = 0.077996, GNRSig in band = 0.131312, # GNRs = 11448.512137, percent uptakeSigBand = 4.393001
 
 
15-30-2 Isotpye 1 Unstained Liver 0002 NORM

gnrThr =

  116.1500

File #6: Total above noise threshold = 260608, above gnr threshold = 15312, detected as GNRs = 7081, positives ratio = 2.717108
File #6: GNRsig = 0.058412, GNRSig in band = 0.098305, # GNRs = 8738.470278, percent uptakeSigBand = 3.353109
 
 
15-30-2 Isotpye 1 Unstained Liver 0003 NORM

gnrThr =

  116.1500

File #7: Total above noise threshold = 260608, above gnr threshold = 16956, detected as GNRs = 7842, positives ratio = 3.009117
File #7: GNRsig = 0.072759, GNRSig in band = 0.123888, # GNRs = 10212.580727, percent uptakeSigBand = 3.918752
 
 
15-30-2 Isotpye 1 Unstained Liver 0004 NORM

gnrThr =

  116.1500

File #8: Total above noise threshold = 260608, above gnr threshold = 16027, detected as GNRs = 7757, positives ratio = 2.976501
File #8: GNRsig = 0.068528, GNRSig in band = 0.113374, # GNRs = 9731.657597, percent uptakeSigBand = 3.734213
 
 
15-30-2 Isotpye 1 Unstained Lung 0001 NORM

gnrThr =

  116.1500

File #9: Total above noise threshold = 260608, above gnr threshold = 138660, detected as GNRs = 6469, positives ratio = 2.482272
File #9: GNRsig = 0.045125, GNRSig in band = 0.062571, # GNRs = 7866.656375, percent uptakeSigBand = 3.018578
 
 
15-30-2 Isotpye 1 Unstained Lung 0002 NORM

gnrThr =

  116.1500

File #10: Total above noise threshold = 260608, above gnr threshold = 111939, detected as GNRs = 3445, positives ratio = 1.321909
File #10: GNRsig = 0.021172, GNRSig in band = 0.029461, # GNRs = 3931.025445, percent uptakeSigBand = 1.508406
 
 
15-30-2 Isotpye 1 Unstained Lung 0003 NORM

gnrThr =

  116.1500

File #11: Total above noise threshold = 260604, above gnr threshold = 4116, detected as GNRs = 1076, positives ratio = 0.412887
File #11: GNRsig = 0.008832, GNRSig in band = 0.014021, # GNRs = 1344.864192, percent uptakeSigBand = 0.516057
 
 
15-30-2 Isotpye 1 Unstained Lung 0004 NORM

gnrThr =

  202.4000

File #12: Total above noise threshold = 260608, above gnr threshold = 105662, detected as GNRs = 1908, positives ratio = 0.732134
File #12: GNRsig = 0.011609, GNRSig in band = 0.015889, # GNRs = 2150.085163, percent uptakeSigBand = 0.825027
 
 
15-30-2 Isotpye 1 Unstained Muscle 0001 NORM

gnrThr =

  139.1500

File #13: Total above noise threshold = 260480, above gnr threshold = 219, detected as GNRs = 39, positives ratio = 0.014972
File #13: GNRsig = 0.000204, GNRSig in band = 0.000390, # GNRs = 40.580922, percent uptakeSigBand = 0.015579
 
 
15-30-2 Isotpye 1 Unstained Muscle 0002 NORM

gnrThr =

  116.1500

File #14: Total above noise threshold = 255366, above gnr threshold = 3082, detected as GNRs = 244, positives ratio = 0.095549
File #14: GNRsig = 0.002387, GNRSig in band = 0.004063, # GNRs = 354.414334, percent uptakeSigBand = 0.138787
 
 
15-30-2 Isotpye 1 Unstained Muscle 0003 NORM

gnrThr =

  116.1500

File #15: Total above noise threshold = 260548, above gnr threshold = 3392, detected as GNRs = 1109, positives ratio = 0.425641
File #15: GNRsig = 0.009787, GNRSig in band = 0.016705, # GNRs = 1430.623011, percent uptakeSigBand = 0.549082
 
 
15-30-2 Isotpye 1 Unstained Muscle 0004 NORM

gnrThr =

  121.9000

File #16: Total above noise threshold = 260476, above gnr threshold = 191, detected as GNRs = 24, positives ratio = 0.009214
File #16: GNRsig = 0.000187, GNRSig in band = 0.000361, # GNRs = 32.969772, percent uptakeSigBand = 0.012658
 
 
15-30-2 Isotpye 1 Unstained Spleen 0001 NORM

gnrThr =

  139.1500

File #17: Total above noise threshold = 260608, above gnr threshold = 215598, detected as GNRs = 37498, positives ratio = 14.388660
File #17: GNRsig = 0.320773, GNRSig in band = 0.458069, # GNRs = 41583.971605, percent uptakeSigBand = 15.956522
 
 
15-30-2 Isotpye 1 Unstained Spleen 0002 NORM

gnrThr =

  127.6500

File #18: Total above noise threshold = 260608, above gnr threshold = 174591, detected as GNRs = 45995, positives ratio = 17.649113
File #18: GNRsig = 0.365189, GNRSig in band = 0.521161, # GNRs = 54701.084493, percent uptakeSigBand = 20.989795
 
 
15-30-2 Isotpye 1 Unstained Spleen 0003 NORM

gnrThr =

  133.4000

File #19: Total above noise threshold = 260608, above gnr threshold = 170422, detected as GNRs = 78620, positives ratio = 30.167915
File #19: GNRsig = 0.624230, GNRSig in band = 0.919479, # GNRs = 89554.323185, percent uptakeSigBand = 34.363612
 
 
15-30-2 Isotpye 1 Unstained Spleen 0004 NORM

gnrThr =

  116.1500

File #20: Total above noise threshold = 260608, above gnr threshold = 151055, detected as GNRs = 86879, positives ratio = 33.337043
File #20: GNRsig = 0.696301, GNRSig in band = 1.041174, # GNRs = 98664.513706, percent uptakeSigBand = 37.859357
 
>> 
