# Supplementary material for: A hyperspectral method to assay the microphysiological fates of nanomaterials in histological samples
Source: eLife. 2016 Aug 18;5:e16352. doi: 10.7554/eLife.16352 (PMC5042654; doi:10.7554/eLife.16352)
Supplement: Figure 3—source data 1. — DOI: http://dx.doi.org/10.7554/eLife.16352.027 [file elife-16352-fig3-data1.txt]

***This file contains the ABIDE algorithm results from the sub-organ analysis of kidney tissues resected 24 hrs after the injection of LGNRs. Images of the relevant tissue sections are presented in Figure 3 and Figure 2—figure supplements 9-11. Sub-organ region of interest maps are provided in Figure 3e and Figure 4—figure supplement 1a. With respect to the ROI types: “Type 1” corresponds to Glomeruli, “Type 2” corresponds to Distal Convoluted Tubules (DCT), and “Type 3” corresponds to Proximal Convoluted Tubules (PCT), as depicted in Figure 3e-f.“Type 4” was neither assigned nor segmented. Thresholds were determined by the algorithm as stated in the article text.*** 


noiseThr =

   204


gnrThr =

  518.6500

F:\RawData\Cytoviva data\Orly\1-22-2015 (OD 470 Isotype 1)\Andor\Kidney\Slide 15-21-5 (Kidney) OD 470 Isotype 0001 NORM
Type 1
TotalSize 24104
AboveNoise 23850
AboveGNRThr 19951
GNRs 4321
Type 2
TotalSize 2126
AboveNoise 1753
AboveGNRThr 366
GNRs 3
Type 3
TotalSize 4771
AboveNoise 4747
AboveGNRThr 1538
GNRs 32
Type 4
TotalSize 0
AboveNoise 0
AboveGNRThr 0
GNRs 0
File #1: Total above noise threshold = 220788, above noise threshold = 106678, detected as GNRs = 5727, positives ratio = 2.593891
 
 

noiseThr =

  256.5000


gnrThr =

  639.4000

F:\RawData\Cytoviva data\Orly\1-22-2015 (OD 470 Isotype 1)\Andor\Kidney\Slide 15-21-5 (Kidney) OD 470 Isotype 0002 NORM
Type 1
TotalSize 23565
AboveNoise 20338
AboveGNRThr 5575
GNRs 277
Type 2
TotalSize 5134
AboveNoise 4604
AboveGNRThr 1898
GNRs 168
Type 3
TotalSize 3982
AboveNoise 3889
AboveGNRThr 1539
GNRs 3
Type 4
TotalSize 0
AboveNoise 0
AboveGNRThr 0
GNRs 0
File #2: Total above noise threshold = 206442, above noise threshold = 79988, detected as GNRs = 1589, positives ratio = 0.769708
 
 

noiseThr =

    75


gnrThr =

  173.6500

F:\RawData\Cytoviva data\Orly\1-22-2015 (OD 470 Isotype 1)\Andor\Kidney\Slide 15-21-5 (Kidney) OD 470 Isotype 0003 NORM
Type 1
TotalSize 6329
AboveNoise 6329
AboveGNRThr 6107
GNRs 845
Type 2
TotalSize 3607
AboveNoise 3480
AboveGNRThr 2770
GNRs 93
Type 3
TotalSize 2018
AboveNoise 2018
AboveGNRThr 2018
GNRs 2
Type 4
TotalSize 0
AboveNoise 0
AboveGNRThr 0
GNRs 0
File #3: Total above noise threshold = 248058, above noise threshold = 181379, detected as GNRs = 7459, positives ratio = 3.006958
 
 

noiseThr =

    84


gnrThr =

  202.4000

F:\RawData\Cytoviva data\Orly\1-22-2015 (OD 470 Isotype 1)\Andor\Kidney\Slide 15-21-5 (Kidney) OD 470 Isotype 0004 NORM
Type 1
TotalSize 9945
AboveNoise 9704
AboveGNRThr 8745
GNRs 4901
Type 2
TotalSize 923
AboveNoise 923
AboveGNRThr 669
GNRs 0
Type 3
TotalSize 2574
AboveNoise 2574
AboveGNRThr 1473
GNRs 0
Type 4
TotalSize 0
AboveNoise 0
AboveGNRThr 0
GNRs 0
File #4: Total above noise threshold = 240098, above noise threshold = 151330, detected as GNRs = 17791, positives ratio = 7.409891
 
 
>> 
