# Supplementary material for: A hyperspectral method to assay the microphysiological fates of nanomaterials in histological samples
Source: eLife. 2016 Aug 18;5:e16352. doi: 10.7554/eLife.16352 (PMC5042654; doi:10.7554/eLife.16352)
Supplement: Figure 4—source data 1. — DOI: http://dx.doi.org/10.7554/eLife.16352.029 [file elife-16352-fig4-data1.zip]

Archive with 9 entries (8 files):
- sub-organ liver.txt
- __MACOSX/
- __MACOSX/._sub-organ liver.txt
- sub-organ lung.txt
- __MACOSX/._sub-organ lung.txt
- sub-organ muscle.txt
- __MACOSX/._sub-organ muscle.txt
- sub-organ spleen.txt
- __MACOSX/._sub-organ spleen.txt
