# Supplementary material for: A hyperspectral method to assay the microphysiological fates of nanomaterials in histological samples
Source: eLife. 2016 Aug 18;5:e16352. doi: 10.7554/eLife.16352 (PMC5042654; doi:10.7554/eLife.16352)
Supplement: Figure 4—source data 1. — DOI: http://dx.doi.org/10.7554/eLife.16352.029 [file elife-16352-fig4-data1.zip › sub-organ liver.txt]

***This file contains the ABIDE algorithm results from the sub-organ analysis of liver tissues resected following the injection of LGNRs. Images of the relevant tissue sections are presented in Figure 4a and Figure 2—figure supplements 9-11. Sub-organ region of interest maps are provided in Figure 4a and Figure 4—figure supplement 1b. With respect to the ROI types: “Type 1” corresponds to Hepatocytes and “Type 2” corresponds to Kupffer cells, as depicted in Figure 4a. “Type 3” and “Type 4” were neither assigned nor segmented. Thresholds were determined by the algorithm as stated in the article text.*** 


noiseThr =

   76.5000


gnrThr =

  173.6500

F:\RawData\Cytoviva data\Orly\1-22-2015 (OD 470 Isotype 1)\Andor\Liver\Slide 15-22-1 (Liver) OD 470 Isotype 0001 NORM
Type 1
TotalSize 123
AboveNoise 123
AboveGNRThr 123
GNRs 21
Type 2
TotalSize 31119
AboveNoise 30307
AboveGNRThr 14468
GNRs 677
Type 3
TotalSize 0
AboveNoise 0
AboveGNRThr 0
GNRs 0
Type 4
TotalSize 0
AboveNoise 0
AboveGNRThr 0
GNRs 0
File #1: Total above noise threshold = 239845, above noise threshold = 125702, detected as GNRs = 9134, positives ratio = 3.808293
 
 

noiseThr =

    75


gnrThr =

  156.4000

F:\RawData\Cytoviva data\Orly\1-22-2015 (OD 470 Isotype 1)\Andor\Liver\Slide 15-22-1 (Liver) OD 470 Isotype 0002 NORM
Type 1
TotalSize 428
AboveNoise 428
AboveGNRThr 427
GNRs 277
Type 2
TotalSize 5740
AboveNoise 5740
AboveGNRThr 4395
GNRs 230
Type 3
TotalSize 0
AboveNoise 0
AboveGNRThr 0
GNRs 0
Type 4
TotalSize 0
AboveNoise 0
AboveGNRThr 0
GNRs 0
File #2: Total above noise threshold = 251118, above noise threshold = 159688, detected as GNRs = 17847, positives ratio = 7.107017
 
 

noiseThr =

    75


gnrThr =

  254.1500

K>> figure;  plot(X_,N_); title('histogram resampled')
K>> %
K>> figure;  plot(X,N); title('histogram')
F:\RawData\Cytoviva data\Orly\1-22-2015 (OD 470 Isotype 1)\Andor\Liver\Slide 15-22-1 (Liver) OD 470 Isotype 0003 NORM
Type 1
TotalSize 525
AboveNoise 525
AboveGNRThr 512
GNRs 286
Type 2
TotalSize 3671
AboveNoise 3671
AboveGNRThr 1649
GNRs 17
Type 3
TotalSize 0
AboveNoise 0
AboveGNRThr 0
GNRs 0
Type 4
TotalSize 0
AboveNoise 0
AboveGNRThr 0
GNRs 0
File #3: Total above noise threshold = 260215, above noise threshold = 139593, detected as GNRs = 19845, positives ratio = 7.626386
 
 

noiseThr =

    75


gnrThr =

  380.6500

F:\RawData\Cytoviva data\Orly\1-22-2015 (OD 470 Isotype 1)\Andor\Liver\Slide 15-22-1 (Liver) OD 470 Isotype 0004 NORM
Type 1
TotalSize 641
AboveNoise 641
AboveGNRThr 636
GNRs 242
Type 2
TotalSize 22159
AboveNoise 22159
AboveGNRThr 8212
GNRs 1041
Type 3
TotalSize 0
AboveNoise 0
AboveGNRThr 0
GNRs 0
Type 4
TotalSize 0
AboveNoise 0
AboveGNRThr 0
GNRs 0
File #4: Total above noise threshold = 257541, above noise threshold = 124615, detected as GNRs = 11967, positives ratio = 4.646639
 
 
>> 
