# Supplementary material for: A hyperspectral method to assay the microphysiological fates of nanomaterials in histological samples
Source: eLife. 2016 Aug 18;5:e16352. doi: 10.7554/eLife.16352 (PMC5042654; doi:10.7554/eLife.16352)
Supplement: Figure 4—source data 1. — DOI: http://dx.doi.org/10.7554/eLife.16352.029 [file elife-16352-fig4-data1.zip › sub-organ lung.txt]

***This file contains the ABIDE algorithm results from the sub-organ analysis of lung tissues resected following the injection of LGNRs. Images of the relevant tissue sections are presented in Figure 4c and Figure 2—figure supplements 9-11. Sub-organ region of interest maps are provided in Figure 4c and Figure 4—figure supplement 1c. Sub-organ delineations of lung tissue were not made, so only “Type 1” is assigned. Thus, this data is equivalent to the whole-organ data for lung tissue. Thresholds were determined by the algorithm as stated in the article text.*** 


noiseThr =

   234


gnrThr =

  363.4000

F:\RawData\Cytoviva data\Orly\1-22-2015 (OD 470 Isotype 1)\Andor\Lung\Slide 15-23-3 (Lung) OD 470 Isotype 0001 NORM
Type 1
TotalSize 50949
AboveNoise 43421
AboveGNRThr 31859
GNRs 188
Type 2
TotalSize 0
AboveNoise 0
AboveGNRThr 0
GNRs 0
Type 3
TotalSize 0
AboveNoise 0
AboveGNRThr 0
GNRs 0
Type 4
TotalSize 0
AboveNoise 0
AboveGNRThr 0
GNRs 0
File #1: Total above noise threshold = 109636, above noise threshold = 68875, detected as GNRs = 564, positives ratio = 0.514430
 
 

noiseThr =

   219


gnrThr =

  478.4000

F:\RawData\Cytoviva data\Orly\1-22-2015 (OD 470 Isotype 1)\Andor\Lung\Slide 15-23-3 (Lung) OD 470 Isotype 0002 NORM
Type 1
TotalSize 25975
AboveNoise 22559
AboveGNRThr 12248
GNRs 77
Type 2
TotalSize 0
AboveNoise 0
AboveGNRThr 0
GNRs 0
Type 3
TotalSize 0
AboveNoise 0
AboveGNRThr 0
GNRs 0
Type 4
TotalSize 0
AboveNoise 0
AboveGNRThr 0
GNRs 0
File #2: Total above noise threshold = 156559, above noise threshold = 70421, detected as GNRs = 873, positives ratio = 0.557617
 
 

noiseThr =

  136.5000


gnrThr =

  472.6500

F:\RawData\Cytoviva data\Orly\1-22-2015 (OD 470 Isotype 1)\Andor\Lung\Slide 15-23-3 (Lung) OD 470 Isotype 0003 NORM
Type 1
TotalSize 25111
AboveNoise 24279
AboveGNRThr 15243
GNRs 181
Type 2
TotalSize 0
AboveNoise 0
AboveGNRThr 0
GNRs 0
Type 3
TotalSize 0
AboveNoise 0
AboveGNRThr 0
GNRs 0
Type 4
TotalSize 0
AboveNoise 0
AboveGNRThr 0
GNRs 0
File #3: Total above noise threshold = 201492, above noise threshold = 71410, detected as GNRs = 415, positives ratio = 0.205964
 
 

noiseThr =

   399


gnrThr =

  777.4000

F:\RawData\Cytoviva data\Orly\1-22-2015 (OD 470 Isotype 1)\Andor\Lung\Slide 15-23-3 (Lung) OD 470 Isotype 0004 NORM
Type 1
TotalSize 22983
AboveNoise 18416
AboveGNRThr 11195
GNRs 231
Type 2
TotalSize 0
AboveNoise 0
AboveGNRThr 0
GNRs 0
Type 3
TotalSize 0
AboveNoise 0
AboveGNRThr 0
GNRs 0
Type 4
TotalSize 0
AboveNoise 0
AboveGNRThr 0
GNRs 0
File #4: Total above noise threshold = 146014, above noise threshold = 70992, detected as GNRs = 996, positives ratio = 0.682126
 
 
>> 
