# Supplementary material for: A hyperspectral method to assay the microphysiological fates of nanomaterials in histological samples
Source: eLife. 2016 Aug 18;5:e16352. doi: 10.7554/eLife.16352 (PMC5042654; doi:10.7554/eLife.16352)
Supplement: Figure 4—source data 1. — DOI: http://dx.doi.org/10.7554/eLife.16352.029 [file elife-16352-fig4-data1.zip › sub-organ muscle.txt]

***This file contains the ABIDE algorithm results from the sub-organ analysis of muscle tissues resected following the injection of LGNRs. Images of the relevant tissue sections are presented in Figure 4d and Figure 2—figure supplements 9-11. Sub-organ region of interest maps are provided in Figure 4d and Figure 4—figure supplement 1d. With respect to the ROI types: “Type 1” corresponds to Blood vessels within the muscle tissue and “Type 2” corresponds to muscle fibers, as depicted in Figure 4d. “Type 3” and “Type 4” were neither assigned nor segmented. Thresholds were determined by the algorithm as stated in the article text.*** 


noiseThr =

    75


gnrThr =

  173.6500

F:\RawData\Cytoviva data\Orly\1-22-2015 (OD 470 Isotype 1)\Andor\Muscle\Slide 15-24-5 (Muscle) OD 470 Isotype 0001 NORM
Type 1
TotalSize 20625
AboveNoise 20544
AboveGNRThr 16495
GNRs 3340
Type 2
TotalSize 20102
AboveNoise 19889
AboveGNRThr 12286
GNRs 11
Type 3
TotalSize 0
AboveNoise 0
AboveGNRThr 0
GNRs 0
Type 4
TotalSize 0
AboveNoise 0
AboveGNRThr 0
GNRs 0
File #1: Total above noise threshold = 251765, above noise threshold = 96137, detected as GNRs = 4215, positives ratio = 1.674180
 
 

noiseThr =

    75


gnrThr =

  518.6500

F:\RawData\Cytoviva data\Orly\1-22-2015 (OD 470 Isotype 1)\Andor\Muscle\Slide 15-24-5 (Muscle) OD 470 Isotype 0002 NORM
Type 1
TotalSize 0
AboveNoise 0
AboveGNRThr 0
GNRs 0
Type 2
TotalSize 2380
AboveNoise 2349
AboveGNRThr 755
GNRs 0
Type 3
TotalSize 0
AboveNoise 0
AboveGNRThr 0
GNRs 0
Type 4
TotalSize 0
AboveNoise 0
AboveGNRThr 0
GNRs 0
File #2: Total above noise threshold = 247790, above noise threshold = 91019, detected as GNRs = 15, positives ratio = 0.006054
 
 

noiseThr =

   76.5000


gnrThr =

  116.1500

F:\RawData\Cytoviva data\Orly\1-22-2015 (OD 470 Isotype 1)\Andor\Muscle\Slide 15-24-5 (Muscle) OD 470 Isotype 0003 NORM
Type 1
TotalSize 0
AboveNoise 0
AboveGNRThr 0
GNRs 0
Type 2
TotalSize 105440
AboveNoise 99753
AboveGNRThr 72988
GNRs 12
Type 3
TotalSize 0
AboveNoise 0
AboveGNRThr 0
GNRs 0
Type 4
TotalSize 0
AboveNoise 0
AboveGNRThr 0
GNRs 0
File #3: Total above noise threshold = 180187, above noise threshold = 131784, detected as GNRs = 1017, positives ratio = 0.564414
 
 

noiseThr =

    75


gnrThr =

  236.9000

F:\RawData\Cytoviva data\Orly\1-22-2015 (OD 470 Isotype 1)\Andor\Muscle\Slide 15-24-5 (Muscle) OD 470 Isotype 0004 NORM
Type 1
TotalSize 6323
AboveNoise 6323
AboveGNRThr 5248
GNRs 590
Type 2
TotalSize 10423
AboveNoise 10296
AboveGNRThr 1319
GNRs 0
Type 3
TotalSize 0
AboveNoise 0
AboveGNRThr 0
GNRs 0
Type 4
TotalSize 0
AboveNoise 0
AboveGNRThr 0
GNRs 0
File #4: Total above noise threshold = 246129, above noise threshold = 104908, detected as GNRs = 1045, positives ratio = 0.424574
 
 
>> 
