# Supplementary material for: A hyperspectral method to assay the microphysiological fates of nanomaterials in histological samples
Source: eLife. 2016 Aug 18;5:e16352. doi: 10.7554/eLife.16352 (PMC5042654; doi:10.7554/eLife.16352)
Supplement: Figure 4—source data 1. — DOI: http://dx.doi.org/10.7554/eLife.16352.029 [file elife-16352-fig4-data1.zip › sub-organ spleen.txt]

***This file contains the ABIDE algorithm results from the sub-organ analysis of spleen tissues resected following the injection of LGNRs. Images of the relevant tissue sections are presented in Figure 4b and Figure 2—figure supplements 9-11. Sub-organ region of interest maps are provided in Figure 4b and Figure 4—figure supplement 1e. With respect to the ROI types: “Type 1” corresponds to Red Pulp and “Type 2” corresponds to White Pulp, as depicted in Figure 4b. “Type 3” and “Type 4” were neither assigned nor segmented. Thresholds were determined by the algorithm as stated in the article text.*** 


noiseThr =

    75


gnrThr =

  236.9000

F:\RawData\Cytoviva data\Orly\1-22-2015 (OD 470 Isotype 1)\Andor\Spleen\Slide 15-25-7 (Spleen) OD 470 Isotype 0001 NORM
Type 1
TotalSize 189117
AboveNoise 187456
AboveGNRThr 133323
GNRs 74072
Type 2
TotalSize 5760
AboveNoise 5760
AboveGNRThr 4639
GNRs 1915
Type 3
TotalSize 0
AboveNoise 0
AboveGNRThr 0
GNRs 0
Type 4
TotalSize 0
AboveNoise 0
AboveGNRThr 0
GNRs 0
File #1: Total above noise threshold = 258033, above noise threshold = 177182, detected as GNRs = 90123, positives ratio = 34.926928
 
 

noiseThr =

   114


gnrThr =

  185.1500

F:\RawData\Cytoviva data\Orly\1-22-2015 (OD 470 Isotype 1)\Andor\Spleen\Slide 15-25-7 (Spleen) OD 470 Isotype 0002 NORM
Type 1
TotalSize 151380
AboveNoise 149296
AboveGNRThr 140144
GNRs 58758
Type 2
TotalSize 50978
AboveNoise 47627
AboveGNRThr 21507
GNRs 5044
Type 3
TotalSize 0
AboveNoise 0
AboveGNRThr 0
GNRs 0
Type 4
TotalSize 0
AboveNoise 0
AboveGNRThr 0
GNRs 0
File #2: Total above noise threshold = 215699, above noise threshold = 176748, detected as GNRs = 66240, positives ratio = 30.709461
 
 

noiseThr =

    75


gnrThr =

  248.4000

F:\RawData\Cytoviva data\Orly\1-22-2015 (OD 470 Isotype 1)\Andor\Spleen\Slide 15-25-7 (Spleen) OD 470 Isotype 0003 NORM
Type 1
TotalSize 13838
AboveNoise 13838
AboveGNRThr 12704
GNRs 6476
Type 2
TotalSize 0
AboveNoise 0
AboveGNRThr 0
GNRs 0
Type 3
TotalSize 0
AboveNoise 0
AboveGNRThr 0
GNRs 0
Type 4
TotalSize 0
AboveNoise 0
AboveGNRThr 0
GNRs 0
File #3: Total above noise threshold = 260209, above noise threshold = 191932, detected as GNRs = 94589, positives ratio = 36.351164
 
 

noiseThr =

    99


gnrThr =

  426.6500

F:\RawData\Cytoviva data\Orly\1-22-2015 (OD 470 Isotype 1)\Andor\Spleen\Slide 15-25-7 (Spleen) OD 470 Isotype 0004 NORM
Type 1
TotalSize 194242
AboveNoise 188502
AboveGNRThr 121787
GNRs 49570
Type 2
TotalSize 6245
AboveNoise 6245
AboveGNRThr 4959
GNRs 1587
Type 3
TotalSize 0
AboveNoise 0
AboveGNRThr 0
GNRs 0
Type 4
TotalSize 0
AboveNoise 0
AboveGNRThr 0
GNRs 0
File #4: Total above noise threshold = 216709, above noise threshold = 131714, detected as GNRs = 52671, positives ratio = 24.304943
 
 
>> 
