# Supplementary material for: A hyperspectral method to assay the microphysiological fates of nanomaterials in histological samples
Source: eLife. 2016 Aug 18;5:e16352. doi: 10.7554/eLife.16352 (PMC5042654; doi:10.7554/eLife.16352)
Supplement: Figure 6—source data 1. — DOI: http://dx.doi.org/10.7554/eLife.16352.034 [file elife-16352-fig6-data1.txt]

***This file contains the ABIDE algorithm results from the analysis of tissues resected following the injection of Gold Nanoshells. Images of the relevant tissue sections are presented in Figure 6 and Figure 6—figure supplement 1. The values reported herein were used to produce the bar graph in Figure 6c. Thresholds were determined by the algorithm as stated in the article text.*** 


16-88-5 Nanoshells Kidney 0001 NORM

noiseThr =

    30


gnrThr =

  112.2000

File #1: Total above noise threshold = 218050, above gnr threshold = 12031, detected as GNRs = 610, positives ratio = 0.279752
File #1: GNRsig = 0.007326, GNRSig in band = 0.008580, # GNRs = 649.560904, percent uptakeSigBand = 0.297895
 
 
16-88-5 Nanoshells Kidney 0002 NORM

noiseThr =

    39


gnrThr =

  222.2000

File #2: Total above noise threshold = 244389, above gnr threshold = 9952, detected as GNRs = 736, positives ratio = 0.301159
File #2: GNRsig = 0.007760, GNRSig in band = 0.009142, # GNRs = 775.654309, percent uptakeSigBand = 0.317385
 
 
16-88-5 Nanoshells Kidney 0003 NORM

noiseThr =

    39


gnrThr =

  200.2000

File #3: Total above noise threshold = 207502, above gnr threshold = 13288, detected as GNRs = 777, positives ratio = 0.374454
File #3: GNRsig = 0.010124, GNRSig in band = 0.012042, # GNRs = 845.549567, percent uptakeSigBand = 0.407490
 
 
16-88-5 Nanoshells Kidney 0004 NORM

noiseThr =

    30


gnrThr =

  189.2000

File #4: Total above noise threshold = 241747, above gnr threshold = 12095, detected as GNRs = 737, positives ratio = 0.304864
File #4: GNRsig = 0.008320, GNRSig in band = 0.009911, # GNRs = 811.882720, percent uptakeSigBand = 0.335840
 
 
16-89-5 Nanoshells Liver 0001 NORM

noiseThr =

    30


gnrThr =

  134.2000

File #5: Total above noise threshold = 253947, above gnr threshold = 35119, detected as GNRs = 3681, positives ratio = 1.449515
File #5: GNRsig = 0.056730, GNRSig in band = 0.068587, # GNRs = 5282.739014, percent uptakeSigBand = 2.080253
 
 
16-89-5 Nanoshells Liver 0002 NORM

noiseThr =

    30


gnrThr =

  211.2000

File #6: Total above noise threshold = 258986, above gnr threshold = 27366, detected as GNRs = 2669, positives ratio = 1.030558
File #6: GNRsig = 0.038238, GNRSig in band = 0.046891, # GNRs = 3289.935851, percent uptakeSigBand = 1.270314
 
 
16-89-5 Nanoshells Liver 0003 NORM

noiseThr =

   46.5000


gnrThr =

  222.2000

File #7: Total above noise threshold = 258269, above gnr threshold = 8738, detected as GNRs = 4867, positives ratio = 1.884469
File #7: GNRsig = 0.073077, GNRSig in band = 0.090687, # GNRs = 5946.359952, percent uptakeSigBand = 2.302390
 
 
16-89-5 Nanoshells Liver 0004 NORM

noiseThr =

    30


gnrThr =

  233.2000

File #8: Total above noise threshold = 260215, above gnr threshold = 15607, detected as GNRs = 3193, positives ratio = 1.227062
File #8: GNRsig = 0.054500, GNRSig in band = 0.066915, # GNRs = 4139.541292, percent uptakeSigBand = 1.590816
 
 
16-90-5 Nanoshells Lung 0001 NORM

noiseThr =

    39


gnrThr =

  156.2000

File #9: Total above noise threshold = 153739, above gnr threshold = 7428, detected as GNRs = 347, positives ratio = 0.225707
File #9: GNRsig = 0.006526, GNRSig in band = 0.007620, # GNRs = 371.260983, percent uptakeSigBand = 0.241488
 
 
16-90-5 Nanoshells Lung 0002 NORM

noiseThr =

   31.5000


gnrThr =

  112.2000

File #10: Total above noise threshold = 190117, above gnr threshold = 40681, detected as GNRs = 3003, positives ratio = 1.579554
File #10: GNRsig = 0.046236, GNRSig in band = 0.055539, # GNRs = 3304.352326, percent uptakeSigBand = 1.738063
 
 
16-90-5 Nanoshells Lung 0003 NORM

noiseThr =

    39


gnrThr =

  145.2000

File #11: Total above noise threshold = 208971, above gnr threshold = 33584, detected as GNRs = 1158, positives ratio = 0.554144
File #11: GNRsig = 0.015332, GNRSig in band = 0.018014, # GNRs = 1240.853462, percent uptakeSigBand = 0.593792
 
 
16-90-5 Nanoshells Lung 0004 NORM

noiseThr =

    39


gnrThr =

  167.2000

File #12: Total above noise threshold = 196643, above gnr threshold = 12855, detected as GNRs = 806, positives ratio = 0.409880
File #12: GNRsig = 0.010894, GNRSig in band = 0.012931, # GNRs = 862.249461, percent uptakeSigBand = 0.438485
 
 
16-91-5 Nanoshells Muscle 0001 NORM

noiseThr =

   46.5000


gnrThr =

  156.2000

File #13: Total above noise threshold = 185872, above gnr threshold = 21253, detected as GNRs = 157, positives ratio = 0.084467
File #13: GNRsig = 0.002726, GNRSig in band = 0.003230, # GNRs = 178.646855, percent uptakeSigBand = 0.096113
 
 
16-91-5 Nanoshells Muscle 0002 NORM

noiseThr =

    39


gnrThr =

  134.2000

File #14: Total above noise threshold = 199158, above gnr threshold = 19968, detected as GNRs = 302, positives ratio = 0.151638
File #14: GNRsig = 0.004391, GNRSig in band = 0.005172, # GNRs = 321.267755, percent uptakeSigBand = 0.161313
 
 
16-91-5 Nanoshells Muscle 0003 NORM

noiseThr =

   31.5000


gnrThr =

  112.2000

File #15: Total above noise threshold = 205522, above gnr threshold = 21814, detected as GNRs = 443, positives ratio = 0.215549
File #15: GNRsig = 0.006833, GNRSig in band = 0.008080, # GNRs = 480.864482, percent uptakeSigBand = 0.233972
 
 
16-91-5 Nanoshells Muscle 0004 NORM

noiseThr =

    39


gnrThr =

  167.2000

File #16: Total above noise threshold = 228994, above gnr threshold = 15123, detected as GNRs = 178, positives ratio = 0.077731
File #16: GNRsig = 0.002256, GNRSig in band = 0.002637, # GNRs = 197.226756, percent uptakeSigBand = 0.086127
 
 
16-92-5 Nanoshells Spleen 0001 NORM

noiseThr =

    39


gnrThr =

  167.2000

File #17: Total above noise threshold = 259835, above gnr threshold = 39190, detected as GNRs = 22715, positives ratio = 8.742086
File #17: GNRsig = 0.337242, GNRSig in band = 0.443052, # GNRs = 27970.343739, percent uptakeSigBand = 10.764656
 
 
16-92-5 Nanoshells Spleen 0002 NORM

noiseThr =

   46.5000


gnrThr =

  189.2000

File #18: Total above noise threshold = 258648, above gnr threshold = 40998, detected as GNRs = 19130, positives ratio = 7.396152
File #18: GNRsig = 0.286774, GNRSig in band = 0.372870, # GNRs = 23240.431203, percent uptakeSigBand = 8.985351
 
 
16-92-5 Nanoshells Spleen 0003 NORM

noiseThr =

    30


gnrThr =

  189.2000

File #19: Total above noise threshold = 251441, above gnr threshold = 34683, detected as GNRs = 14764, positives ratio = 5.871755
File #19: GNRsig = 0.280628, GNRSig in band = 0.372769, # GNRs = 18910.390297, percent uptakeSigBand = 7.520806
 
 
16-92-5 Nanoshells Spleen 0004 NORM

noiseThr =

    30


gnrThr =

  156.2000

File #20: Total above noise threshold = 260040, above gnr threshold = 28274, detected as GNRs = 9484, positives ratio = 3.647131
File #20: GNRsig = 0.117623, GNRSig in band = 0.149334, # GNRs = 11023.041331, percent uptakeSigBand = 4.238979
 
