# Supplementary material for: A hyperspectral method to assay the microphysiological fates of nanomaterials in histological samples
Source: eLife. 2016 Aug 18;5:e16352. doi: 10.7554/eLife.16352 (PMC5042654; doi:10.7554/eLife.16352)
Supplement: Figure 7—source data 1. — DOI: http://dx.doi.org/10.7554/eLife.16352.039 [file elife-16352-fig7-data1.txt]

***This file contains the ABIDE algorithm results from the organ analysis of liver and spleen tissues resected following the injection of GNS@SiO2. Images of the relevant tissue sections are presented in Figure 7 and Figure 7—figure supplements 5,6. The values reported herein were used to produce the bar graph in Figure 7-figure supplement 3. Thresholds were determined by the algorithm as stated in the article text.*** 


Control\Andor\Liver\16-46-2 Control Liver 0001 NORM

noiseThr =

    30


gnrThr =

  156.2000

File #5: Total above noise threshold = 237922, above gnr threshold = 19201, detected as GNRs = 34, positives ratio = 0.014290
File #5: GNRsig = 0.000410, GNRSig in band = 0.000188, # GNRs = 36.020576, percent uptakeSigBand = 0.015140
 
 
Control\Andor\Liver\16-46-2 Control Liver 0002 NORM

noiseThr =

    30


gnrThr =

  112.2000

File #6: Total above noise threshold = 244162, above gnr threshold = 44355, detected as GNRs = 68, positives ratio = 0.027850
File #6: GNRsig = 0.001368, GNRSig in band = 0.000539, # GNRs = 75.629223, percent uptakeSigBand = 0.030975
 
 
Control\Andor\Liver\16-46-2 Control Liver 0003 NORM

noiseThr =

    30


gnrThr =

  145.2000

File #7: Total above noise threshold = 251038, above gnr threshold = 19664, detected as GNRs = 14, positives ratio = 0.005577
File #7: GNRsig = 0.000242, GNRSig in band = 0.000119, # GNRs = 16.389853, percent uptakeSigBand = 0.006529
 
 
Control\Andor\Liver\16-46-2 Control Liver 0004 NORM

noiseThr =

    30


gnrThr =

  211.2000

File #8: Total above noise threshold = 242173, above gnr threshold = 7797, detected as GNRs = 39, positives ratio = 0.016104
File #8: GNRsig = 0.000425, GNRSig in band = 0.000188, # GNRs = 41.617844, percent uptakeSigBand = 0.017185
 
 
Control\Andor\Spleen\16-47-2 Control Spleen 0001 NORM

noiseThr =

    30


gnrThr =

  112.2000

File #9: Total above noise threshold = 239025, above gnr threshold = 131463, detected as GNRs = 23, positives ratio = 0.009622
File #9: GNRsig = 0.000702, GNRSig in band = 0.000338, # GNRs = 34.028371, percent uptakeSigBand = 0.014236
 
 
Control\Andor\Spleen\16-47-2 Control Spleen 0002 NORM

noiseThr =

    30


gnrThr =

  178.2000

File #10: Total above noise threshold = 259408, above gnr threshold = 48526, detected as GNRs = 48, positives ratio = 0.018504
File #10: GNRsig = 0.001369, GNRSig in band = 0.000637, # GNRs = 58.336514, percent uptakeSigBand = 0.022488
 
 
Control\Andor\Spleen\16-47-2 Control Spleen 0003 NORM

noiseThr =

    39


gnrThr =

  134.2000

File #11: Total above noise threshold = 250903, above gnr threshold = 29828, detected as GNRs = 53, positives ratio = 0.021124
File #11: GNRsig = 0.001394, GNRSig in band = 0.000576, # GNRs = 72.806408, percent uptakeSigBand = 0.029018
 
 
Control\Andor\Spleen\16-47-2 Control Spleen 0004 NORM

noiseThr =

    30


gnrThr =

  112.2000

File #12: Total above noise threshold = 183986, above gnr threshold = 48853, detected as GNRs = 67, positives ratio = 0.036416
File #12: GNRsig = 0.003447, GNRSig in band = 0.001467, # GNRs = 82.715934, percent uptakeSigBand = 0.044958
 
 


IV 2 hrs\Andor\Liver\16-38-2 IV 2 hrs Liver 0001 NORM

noiseThr =

    69


gnrThr =

  112.2000

File #21: Total above noise threshold = 6180, above gnr threshold = 2540, detected as GNRs = 2015, positives ratio = 32.605178
File #21: GNRsig = 1.558045, GNRSig in band = 0.733600, # GNRs = 2569.745439, percent uptakeSigBand = 41.581641
 
 
IV 2 hrs\Andor\Liver\16-38-2 IV 2 hrs Liver 0002 NORM

noiseThr =

    30


gnrThr =

  112.2000

File #22: Total above noise threshold = 223358, above gnr threshold = 8495, detected as GNRs = 5902, positives ratio = 2.642395
File #22: GNRsig = 0.196804, GNRSig in band = 0.088252, # GNRs = 7738.128610, percent uptakeSigBand = 3.464451
 
 
IV 2 hrs\Andor\Liver\16-38-2 IV 2 hrs Liver 0003 NORM

noiseThr =

    69


gnrThr =

  112.2000

File #23: Total above noise threshold = 4943, above gnr threshold = 3167, detected as GNRs = 2537, positives ratio = 51.325106
File #23: GNRsig = 3.128591, GNRSig in band = 1.160150, # GNRs = 3226.292190, percent uptakeSigBand = 65.269921
 
 
IV 2 hrs\Andor\Liver\16-38-2 IV 2 hrs Liver 0004 NORM

noiseThr =

    69


gnrThr =

  112.2000

File #24: Total above noise threshold = 6139, above gnr threshold = 4037, detected as GNRs = 3270, positives ratio = 53.266004
File #24: GNRsig = 3.466330, GNRSig in band = 1.339332, # GNRs = 3675.049850, percent uptakeSigBand = 59.863982
 
 
IV 2 hrs\Andor\Spleen\16-39-2 IV 2 hrs Spleen 0001 NORM

noiseThr =

    54


gnrThr =

  189.2000

File #25: Total above noise threshold = 257833, above gnr threshold = 7349, detected as GNRs = 4554, positives ratio = 1.766260
File #25: GNRsig = 0.057174, GNRSig in band = 0.027706, # GNRs = 4966.380952, percent uptakeSigBand = 1.926201
 
 
IV 2 hrs\Andor\Spleen\16-39-2 IV 2 hrs Spleen 0002 NORM

noiseThr =

   46.5000


gnrThr =

  178.2000

File #26: Total above noise threshold = 257967, above gnr threshold = 13671, detected as GNRs = 9229, positives ratio = 3.577589
File #26: GNRsig = 0.129666, GNRSig in band = 0.064290, # GNRs = 10329.763416, percent uptakeSigBand = 4.004296
 
 
IV 2 hrs\Andor\Spleen\16-39-2 IV 2 hrs Spleen 0003 NORM

noiseThr =

    39


gnrThr =

  134.2000

File #27: Total above noise threshold = 257755, above gnr threshold = 17551, detected as GNRs = 8636, positives ratio = 3.350468
File #27: GNRsig = 0.123657, GNRSig in band = 0.062066, # GNRs = 10208.785620, percent uptakeSigBand = 3.960655
 
 
IV 2 hrs\Andor\Spleen\16-39-2 IV 2 hrs Spleen 0004 NORM

noiseThr =

    30


gnrThr =

  299.2000

File #28: Total above noise threshold = 260608, above gnr threshold = 5150, detected as GNRs = 1450, positives ratio = 0.556391
File #28: GNRsig = 0.016974, GNRSig in band = 0.008453, # GNRs = 1514.982720, percent uptakeSigBand = 0.581326
 
 


IV 24 hrs\Andor\Liver\16-42-2 IV 24 hrs Liver 0001 NORM

noiseThr =

    69


gnrThr =

  112.2000

File #37: Total above noise threshold = 7194, above gnr threshold = 3878, detected as GNRs = 3562, positives ratio = 49.513483
File #37: GNRsig = 2.337108, GNRSig in band = 1.033814, # GNRs = 4506.215778, percent uptakeSigBand = 62.638529
 
 
IV 24 hrs\Andor\Liver\16-42-2 IV 24 hrs Liver 0002 NORM

noiseThr =

    69


gnrThr =

  112.2000

File #38: Total above noise threshold = 5636, above gnr threshold = 3459, detected as GNRs = 2776, positives ratio = 49.254791
File #38: GNRsig = 2.556394, GNRSig in band = 1.295742, # GNRs = 3754.650030, percent uptakeSigBand = 66.619057
 
 
IV 24 hrs\Andor\Liver\16-42-2 IV 24 hrs Liver 0003 NORM

noiseThr =

    69


gnrThr =

  112.2000

File #39: Total above noise threshold = 4598, above gnr threshold = 2355, detected as GNRs = 2132, positives ratio = 46.367986
File #39: GNRsig = 2.317919, GNRSig in band = 0.906911, # GNRs = 2502.113701, percent uptakeSigBand = 54.417436
 
 
IV 24 hrs\Andor\Liver\16-42-2 IV 24 hrs Liver 0004 NORM

noiseThr =

    30


gnrThr =

  244.2000

File #40: Total above noise threshold = 258935, above gnr threshold = 15917, detected as GNRs = 2266, positives ratio = 0.875123
File #40: GNRsig = 0.044195, GNRSig in band = 0.022201, # GNRs = 2769.834497, percent uptakeSigBand = 1.069703
 
 
IV 24 hrs\Andor\Spleen\16-43-2 IV 24 hrs Spleen 0001 NORM

noiseThr =

    39


gnrThr =

  167.2000

File #41: Total above noise threshold = 260484, above gnr threshold = 40326, detected as GNRs = 4113, positives ratio = 1.578984
File #41: GNRsig = 0.048277, GNRSig in band = 0.026708, # GNRs = 4486.162490, percent uptakeSigBand = 1.722241
 
 
IV 24 hrs\Andor\Spleen\16-43-2 IV 24 hrs Spleen 0002 NORM

noiseThr =

   31.5000


gnrThr =

  211.2000

File #42: Total above noise threshold = 260515, above gnr threshold = 9013, detected as GNRs = 5273, positives ratio = 2.024068
File #42: GNRsig = 0.062027, GNRSig in band = 0.031597, # GNRs = 5633.753103, percent uptakeSigBand = 2.162545
 
 
IV 24 hrs\Andor\Spleen\16-43-2 IV 24 hrs Spleen 0003 NORM

noiseThr =

    39


gnrThr =

  189.2000

File #43: Total above noise threshold = 260332, above gnr threshold = 10498, detected as GNRs = 3557, positives ratio = 1.366332
File #43: GNRsig = 0.056539, GNRSig in band = 0.028467, # GNRs = 4258.331319, percent uptakeSigBand = 1.635731
 
 
IV 24 hrs\Andor\Spleen\16-43-2 IV 24 hrs Spleen 0004 NORM

noiseThr =

    30


gnrThr =

  112.2000

File #44: Total above noise threshold = 254366, above gnr threshold = 32098, detected as GNRs = 7100, positives ratio = 2.791254
File #44: GNRsig = 0.121745, GNRSig in band = 0.060557, # GNRs = 8491.315362, percent uptakeSigBand = 3.338227
 
 
