# Supplementary material for: A hyperspectral method to assay the microphysiological fates of nanomaterials in histological samples
Source: eLife. 2016 Aug 18;5:e16352. doi: 10.7554/eLife.16352 (PMC5042654; doi:10.7554/eLife.16352)
Supplement: Figure 8—source data 1. — DOI: http://dx.doi.org/10.7554/eLife.16352.047 [file elife-16352-fig8-data1.zip]

Archive with 7 entries (4 files):
- Tumor Data/
- Tumor Data/Tumor avb3.txt
- __MACOSX/
- __MACOSX/Tumor Data/
- __MACOSX/Tumor Data/._Tumor avb3.txt
- Tumor Data/Tumor Isotype.txt
- __MACOSX/Tumor Data/._Tumor Isotype.txt
