# Supplementary material for: A hyperspectral method to assay the microphysiological fates of nanomaterials in histological samples
Source: eLife. 2016 Aug 18;5:e16352. doi: 10.7554/eLife.16352 (PMC5042654; doi:10.7554/eLife.16352)
Supplement: Figure 8—source data 1. — DOI: http://dx.doi.org/10.7554/eLife.16352.047 [file elife-16352-fig8-data1.zip › Tumor Data/Tumor avb3.txt]

***This file contains the ABIDE algorithm results from the analysis of tumor tissues resected following the injection of Anti-avb3 (targeted) LGNRs. The relevant tissues used for quantification are provided in Figure 6a and Figure 6—figure supplement 1 (top row). Thresholds were determined by the algorithm as stated in the article text.*** 

**Bar graphs from the main text can be reproduced using the mean and s.e.m. calculated from the “percent uptakeSigBand” values below. This variable is computed as per the definition of relative LGNR signal given in the article text (see Experimental Methods and Results sections)**


Slide 15-43-1 (Tumor) High OD avb3 2 0001 NORM

noiseThr =

    75


gnrThr =

  271.4000

File #1: Total above noise threshold = 250727, above gnr threshold = 107138, detected as GNRs = 5843, positives ratio = 2.330423
File #1: GNRsig = 0.042099, GNRSig in band = 0.064126, # GNRs = 6714.163586, percent uptakeSigBand = 2.677878
 
 
Slide 15-43-1 (Tumor) High OD avb3 2 0002 NORM

noiseThr =

   114


gnrThr =

  288.6500

File #2: Total above noise threshold = 208277, above gnr threshold = 110529, detected as GNRs = 11667, positives ratio = 5.601675
File #2: GNRsig = 0.112160, GNRSig in band = 0.173426, # GNRs = 14025.182586, percent uptakeSigBand = 6.733908
 
 
Slide 15-43-1 (Tumor) High OD avb3 2 0003 NORM

noiseThr =

  106.5000


gnrThr =

  432.4000

File #3: Total above noise threshold = 256128, above gnr threshold = 132827, detected as GNRs = 14148, positives ratio = 5.523801
File #3: GNRsig = 0.111972, GNRSig in band = 0.167915, # GNRs = 16289.063453, percent uptakeSigBand = 6.359736
 
 
Slide 15-43-1 (Tumor) High OD avb3 2 0004 NORM

noiseThr =

    75


gnrThr =

  369.1500

File #4: Total above noise threshold = 259346, above gnr threshold = 143100, detected as GNRs = 11623, positives ratio = 4.481658
File #4: GNRsig = 0.102538, GNRSig in band = 0.160722, # GNRs = 13168.723008, percent uptakeSigBand = 5.077666
 
 
>> 
