# Supplementary material for: A hyperspectral method to assay the microphysiological fates of nanomaterials in histological samples
Source: eLife. 2016 Aug 18;5:e16352. doi: 10.7554/eLife.16352 (PMC5042654; doi:10.7554/eLife.16352)
Supplement: Figure 8—source data 1. — DOI: http://dx.doi.org/10.7554/eLife.16352.047 [file elife-16352-fig8-data1.zip › Tumor Data/Tumor Isotype.txt]

***This file contains the ABIDE algorithm results from the analysis of tumor tissues resected following the injection of IgG Isotype (non-targeted control) LGNRs. The relevant tissues used for quantification are provided in Figure 6b and Figure 6—figure supplement 1 (bottom row). Thresholds were determined by the algorithm as stated in the article text.*** 

**Bar graphs from the main text can be reproduced using the mean and s.e.m. calculated from the “percent uptakeSigBand” values below. This variable is computed as per the definition of relative LGNR signal given in the article text (see Experimental Methods and Results sections)**


Slide 15-26-5 (Tumor) OD 470 Isotype 0001 NORM

noiseThr =

    75


gnrThr =

  403.6500

File #1: Total above noise threshold = 260414, above gnr threshold = 191331, detected as GNRs = 1457, positives ratio = 0.559494
File #1: GNRsig = 0.013151, GNRSig in band = 0.018343, # GNRs = 1644.003312, percent uptakeSigBand = 0.631304
 
 
Slide 15-26-5 (Tumor) OD 470 Isotype 0002 NORM

noiseThr =

   144


gnrThr =

  570.4000

File #2: Total above noise threshold = 260301, above gnr threshold = 120501, detected as GNRs = 866, positives ratio = 0.332692
File #2: GNRsig = 0.006628, GNRSig in band = 0.009325, # GNRs = 999.478697, percent uptakeSigBand = 0.383970
 
 
Slide 15-26-5 (Tumor) OD 470 Isotype 0003 NORM

noiseThr =

    75


gnrThr =

  633.6500

File #3: Total above noise threshold = 259831, above gnr threshold = 152632, detected as GNRs = 2218, positives ratio = 0.853632
File #3: GNRsig = 0.020506, GNRSig in band = 0.029198, # GNRs = 2670.435252, percent uptakeSigBand = 1.027759
 
 
Slide 15-26-5 (Tumor) OD 470 Isotype 0004 NORM

noiseThr =

    75


gnrThr =

  604.9000

File #4: Total above noise threshold = 252464, above gnr threshold = 129637, detected as GNRs = 1975, positives ratio = 0.782290
File #4: GNRsig = 0.014213, GNRSig in band = 0.019034, # GNRs = 2290.107764, percent uptakeSigBand = 0.907103
 
 
Slide 15-26-5 (Tumor) OD 470 Isotype 0005 NORM

noiseThr =

    75


gnrThr =

  576.1500

File #5: Total above noise threshold = 260608, above gnr threshold = 103554, detected as GNRs = 7117, positives ratio = 2.730922
File #5: GNRsig = 0.046011, GNRSig in band = 0.062156, # GNRs = 7763.703506, percent uptakeSigBand = 2.979073
 
 
>> 
