# Supplementary material for: A hyperspectral method to assay the microphysiological fates of nanomaterials in histological samples
Source: eLife. 2016 Aug 18;5:e16352. doi: 10.7554/eLife.16352 (PMC5042654; doi:10.7554/eLife.16352)
Supplement: Source code 1. — DOI: http://dx.doi.org/10.7554/eLife.16352.049 [file elife-16352-code1.zip]

Archive with 58 entries (53 files):
- Source Code/
- Source Code/5 clusters based on training on 4 images plus CA removal GNR is 2.mat
- __MACOSX/
- __MACOSX/Source Code/
- __MACOSX/Source Code/._5 clusters based on training on 4 images plus CA removal GNR is 2.mat
- Source Code/convert2RGB.m
- __MACOSX/Source Code/._convert2RGB.m
- Source Code/createFilt.m
- __MACOSX/Source Code/._createFilt.m
- Source Code/detectGNRs3.m
- __MACOSX/Source Code/._detectGNRs3.m
- Source Code/detectGNRs4.m
- __MACOSX/Source Code/._detectGNRs4.m
- Source Code/Envi/
- Source Code/Envi/envi_test.m
- __MACOSX/Source Code/Envi/
- __MACOSX/Source Code/Envi/._envi_test.m
- Source Code/Envi/envidataread.m
- __MACOSX/Source Code/Envi/._envidataread.m
- Source Code/Envi/envidatawrite.m
- __MACOSX/Source Code/Envi/._envidatawrite.m
- Source Code/Envi/envihdrread.m
- __MACOSX/Source Code/Envi/._envihdrread.m
- Source Code/Envi/envihdrwrite.m
- __MACOSX/Source Code/Envi/._envihdrwrite.m
- Source Code/Envi/enviinfo.m
- __MACOSX/Source Code/Envi/._enviinfo.m
- Source Code/Envi/enviread.m
- __MACOSX/Source Code/Envi/._enviread.m
- Source Code/Envi/enviwrite.m
- __MACOSX/Source Code/Envi/._enviwrite.m
- Source Code/Envi/license.txt
- __MACOSX/Source Code/Envi/._license.txt
- __MACOSX/Source Code/._Envi
- Source Code/equalizeRGBandUint.m
- __MACOSX/Source Code/._equalizeRGBandUint.m
- Source Code/equalizeRGBandUint3.m
- __MACOSX/Source Code/._equalizeRGBandUint3.m
- Source Code/prepData5.m
- __MACOSX/Source Code/._prepData5.m
- Source Code/processing_and_get_kidney_stitch.m
- __MACOSX/Source Code/._processing_and_get_kidney_stitch.m
- Source Code/processing_and_get_statistics_all.m
- __MACOSX/Source Code/._processing_and_get_statistics_all.m
- Source Code/processing_and_get_TNFP.m
- __MACOSX/Source Code/._processing_and_get_TNFP.m
- Source Code/processing_and_get_TPFN.m
- __MACOSX/Source Code/._processing_and_get_TPFN.m
- Source Code/processing_and_get_TPTNFPFN.asv
- __MACOSX/Source Code/._processing_and_get_TPTNFPFN.asv
- Source Code/processing_and_get_TPTNFPFN.m
- __MACOSX/Source Code/._processing_and_get_TPTNFPFN.m
- Source Code/shadedErrorBar.m
- __MACOSX/Source Code/._shadedErrorBar.m
- Source Code/vignettCorrection.m
- __MACOSX/Source Code/._vignettCorrection.m
- Source Code/wave lengths.mat
- __MACOSX/Source Code/._wave lengths.mat
