# Supplementary material for: A hyperspectral method to assay the microphysiological fates of nanomaterials in histological samples
Source: eLife. 2016 Aug 18;5:e16352. doi: 10.7554/eLife.16352 (PMC5042654; doi:10.7554/eLife.16352)
Supplement: Source code 1. — DOI: http://dx.doi.org/10.7554/eLife.16352.049 [file elife-16352-code1.zip › Source Code/convert2RGB.m]

function RGBImg = convert2RGB(imgHyperSpect,centerRGB,GaussSize)
GaussSize = round(GaussSize/2)*2;
[m n s] = size(imgHyperSpect);

RFilt = createFilt(GaussSize(1),s,centerRGB(1));
GFilt = createFilt(GaussSize(2),s,centerRGB(2));
BFilt = createFilt(GaussSize(3),s,centerRGB(3));

RFilt = permute(RFilt,[2 3 1]);
GFilt = permute(GFilt,[2 3 1]);
BFilt = permute(BFilt,[2 3 1]);

R = sum(imgHyperSpect.*repmat(RFilt,[m n 1]),3);
G = sum(imgHyperSpect.*repmat(GFilt,[m n 1]),3);
B = sum(imgHyperSpect.*repmat(BFilt,[m n 1]),3);

RGBImg = cat(3,R,G,B);
