# Supplementary material for: A hyperspectral method to assay the microphysiological fates of nanomaterials in histological samples
Source: eLife. 2016 Aug 18;5:e16352. doi: 10.7554/eLife.16352 (PMC5042654; doi:10.7554/eLife.16352)
Supplement: Source code 1. — DOI: http://dx.doi.org/10.7554/eLife.16352.049 [file elife-16352-code1.zip › Source Code/createFilt.m]

function winFilt = createFilt(GaussSize,s,c)
GaussSize = round(GaussSize/2)*2;

gWin = gausswin(GaussSize);
gWin = gWin(max(1,GaussSize/2-c +1) : min(end,GaussSize/2 + s - c));
winFilt = zeros(s,1);
winFilt(max(1,c - GaussSize/2 + 1) : min(s,c + GaussSize/2)) = gWin;
