# Supplementary material for: A hyperspectral method to assay the microphysiological fates of nanomaterials in histological samples
Source: eLife. 2016 Aug 18;5:e16352. doi: 10.7554/eLife.16352 (PMC5042654; doi:10.7554/eLife.16352)
Supplement: Source code 1. — DOI: http://dx.doi.org/10.7554/eLife.16352.049 [file elife-16352-code1.zip › Source Code/detectGNRs3.m]

function [pixAboveNoise, pixAboveGnrThr, pixGnr, GNRsig, GNRsigBand, numOfGnrs, GNRRelativeUptakeSigBand] = detectGNRs3(datapath,scaleSeparate, cutoff, normEnable, noiseThr, gnrThr, smoothParams, adjustable_bands,C, colors, indCluster, analyzeROI, compareToGT, adaptiveThr)
a = strfind(datapath,'\');
fileName = datapath(a(end)+1:end);
% Read raw data
[D,info]=enviread([datapath],[datapath '.hdr']);
wl = sscanf(info.wavelength(2:end-1),'%f,');
DfixVignett = vignettCorrection(D,info, 0.2e-3);

% Calc histogram to find threshold
if adaptiveThr
    minPeakThr = 100;
    minNoiseThr = 50;
    noiseThrMargin = 0.5;
    gnrThrMargin = 0.15;
    
    meanDfixVignett = mean(DfixVignett(:,:,cutoff:end),3);
    a = meanDfixVignett(:);    
    [N,X] = hist(a,sqrt(length(a)));    
    X_ = 1:5:max(X);
    N_ = interp1(X,N,X_,'pchip');
    X_(1:2) = [];
    N_(1:2) = [];
   
    X__ = X_(X_ > minPeakThr);
    N__ = N_(X_ > minPeakThr);
    [Y,I] = max(N__);
    peakHist = X__(I);
        
    X__ = X_(X_ < peakHist);
    N__ = N_(X_ < peakHist);
    [Y,I] = min(N__);
    minHist = X__(I);
    minHist = max(minHist,minNoiseThr);
    
    noiseThr = minHist*(1+noiseThrMargin)
    gnrThr = peakHist*(1+gnrThrMargin)
end

% Create mean intensity image
meanI = repmat(mean(DfixVignett,3),[1 1 3]);
if scaleSeparate
    meanIScaled = equalizeRGBandUint3(meanI,0.01,0.02);
else % scale all channels together
    meanIScaled = equalizeRGBandUint(meanI,0.01,0.02);
end

% Create hyperspectral color mage
imgRGB = equalizeRGBandUint3(convert2RGB(DfixVignett,adjustable_bands,[80 80 80]),0.01,0.02);
figure; imagesc(imgRGB); axis image;
saveas(gca,['C:\MATLAB_Share\Orly\CytoViva Analysis Code\checkDynamicThr\' fileName '_hsi.png']);

% Pre processing
[Dp, location, aboveGnrThr] = prepData5(D, info, cutoff, normEnable, gnrThr, noiseThr, smoothParams);
pixAboveNoise = length(aboveGnrThr);
pixAboveGnrThr = sum(aboveGnrThr);
% DpAboveGnrThr = Dp(aboveGnrThr==1,:);
locationAboveGnrThr = location(aboveGnrThr==1,:);
wl = wl(cutoff:end);

% Classification of each pixel above the threshold
clusterNum = size(C,1);
label = zeros(length(Dp),1);
map = zeros(size(D,1),size(D,2));
peakLocation = zeros(size(D,1),size(D,2));
meanD = [];
meanDBand = [];
for ind = 1:length(location)
    if aboveGnrThr(ind)
        [Y, I] = max(Dp(ind,:));
        peakLocation(location(ind,1),location(ind,2)) = wl(I);
        [~, I] = min(diag((repmat(Dp(ind,:),[clusterNum,1]) - C)*(repmat(Dp(ind,:),[clusterNum,1]) - C)'));
        label(ind) = I;
        if I == indCluster
            map(location(ind,1),location(ind,2)) = 3;
            meanD = [meanD mean(DfixVignett(location(ind,1),location(ind,2),cutoff:end),3)];
            meanDBand = [meanDBand mean(DfixVignett(location(ind,1),location(ind,2),270:355),3)];
        else
            map(location(ind,1),location(ind,2)) = 2;
        end
    else
        map(location(ind,1),location(ind,2)) = 1;
    end
end
figure; imagesc(map); axis image; title('threshold and detection map'); colormap jet;  caxis([0 3])
saveas(gca,['C:\MATLAB_Share\Orly\CytoViva Analysis Code\checkDynamicThr\' fileName '_map.png']);
pixGnr = sum(label==indCluster);
%% spectra
DpGnrs = Dp(label == indCluster,:);
DpNotGnrs_ = Dp(label ~= indCluster,:);
%% histograms
figure; hist((meanD),sqrt(pixGnr)); title('Histograms of intensity of GNR pixels')
figure; hist((meanDBand),sqrt(pixGnr)); title('Histograms of intensity of GNR pixels in GNR band')
%%
imgOverlay = double(meanIScaled).*repmat((map~=3),[1 1 3]) + repmat(permute(255*colors,[3,1,2]),[size(meanIScaled,1) size(meanIScaled,2) 1]).*repmat(map==3,[1 1 3]);
figure; imshow(uint8(imgOverlay));
title(['Pixels with label=' num2str(indCluster) ', mask'])
imwrite(uint8(imgOverlay),[datapath '_detection_noiseThr=' num2str(noiseThr) '_gnrThr=' num2str(gnrThr) '.png'])
%% signal of LGNRs in tissue
 if adaptiveThr
% Intensity of GNRs = meanD, meanDBand
% base line illumination = peakHist
% number of pixels with GNRs = pixGnr
% total pixels that are not background (noise)
    GNRsig = sum(meanD)/peakHist/pixAboveNoise;
    GNRsigBand = sum(meanDBand)/peakHist/pixAboveNoise;
    numOfGnrs = sum(meanDBand)/median(meanDBand); % assumes most GNR pixels have a single GNR 
    maxGNRSigBand = pixAboveNoise*median(meanDBand);
    GNRRelativeUptakeSigBand = sum(meanDBand)./maxGNRSigBand;
 else
     GNRsig = 0;
     GNRsigBand = 0;
 end
%%
if compareToGT
    TP=0; TN=0; FP=0; FN=0;
    load([datapath '_GT.mat'])    
    for ind = 1:length(DataBuff)
        if adaptiveThr
            if map(DataBuff(ind).location(1),DataBuff(ind).location(2)) < 2
                continue;
            end
        end
        d = (map(DataBuff(ind).location(1),DataBuff(ind).location(2))==3);
        if (DataBuff(ind).GT == 1) && (d == 1)
            TP = TP + 1;
        elseif (DataBuff(ind).GT == 0) && (d == 0)
            TN = TN + 1;
        elseif (DataBuff(ind).GT == 1) && (d == 0)
            FN = FN + 1;
        elseif (DataBuff(ind).GT == 0) && (d == 1)
            FP = FP + 1;
        end
    end
    disp(datapath)
    disp(['TP = ' num2str(TP)])
    disp(['TN = ' num2str(TN)])
    disp(['FP = ' num2str(FP)])
    disp(['FN = ' num2str(FN)])
    disp(['Sensitivity = ' num2str(TP/(TP+FN))])
    disp(['Specificity = ' num2str(TN/(TN+FP))])
end

if analyzeROI
    load([datapath '_roi.mat'])    
    GNRs = zeros(4,1);
    AboveGNRThr = zeros(4,1);
    AboveNoise = zeros(4,1);
    TotalSize = zeros(4,1);
    TypeMaps = zeros(size(map,1),size(map,2),4);
    for ind = 1:length(roiData)
        type = roiData(ind).type;
        TotalSize(type) = sum(roiData(ind).map(:));
        AboveNoise(type) = sum(sum(roiData(ind).map.*(map>=1)));
        AboveGNRThr(type) = sum(sum(roiData(ind).map.*(map>=2)));
        GNRs(type) = sum(sum(roiData(ind).map.*(map==3)));
        TypeMaps(:,:,type) = TypeMaps(:,:,type) + roiData(ind).map;
    end
    
    disp(datapath)
    figure;
    for ind = 1:4
        disp(['Type ' num2str(ind)])
        disp(['TotalSize ' num2str(TotalSize(ind))])
        disp(['AboveNoise ' num2str(AboveNoise(ind))])
        disp(['AboveGNRThr ' num2str(AboveGNRThr(ind))])
        disp(['GNRs ' num2str(GNRs(ind))])
        subplot(1,4,ind);
        imshow(TypeMaps(:,:,ind))
        title(['Type ' num2str(ind)])
    end
    saveas(gca,[datapath '_ROI_types.png'],'png');
end
