# Supplementary material for: A hyperspectral method to assay the microphysiological fates of nanomaterials in histological samples
Source: eLife. 2016 Aug 18;5:e16352. doi: 10.7554/eLife.16352 (PMC5042654; doi:10.7554/eLife.16352)
Supplement: Source code 1. — DOI: http://dx.doi.org/10.7554/eLife.16352.049 [file elife-16352-code1.zip › Source Code/Envi/envidataread.m]

function D=envidataread(datafile,info)
%ENVIDATAREAD Reads data of ENVI image file according to ENVI image file header information.
%D=ENVIDATAREAD(DATAFILE,INFO) provides image data (D).
%D will be in whatever number format (double, int, etc.) as in the ENVI
%file.

%Original version by Ian Howat, Ohio State Universtiy, ihowat@gmail.com
%Thanks to Yushin Ahn and Ray Jung
%Heavily modified by Felix Totir.

if nargin < 2
    error('You must specify the information about data (output of envihdrread)');
end

%-improved- assert(info.header_offset==0,'Non-zero header offset not supported');

%% Set binary format parameters
switch info.byte_order
    case {0}
        machine = 'ieee-le';
    case {1}
        machine = 'ieee-be';
    otherwise
        machine = 'n';
end

iscx=false; %if it is complex
switch info.data_type
    case {1}
        format = 'uint8';
    case {2}
        format= 'int16';
    case{3}
        format= 'int32';
    case {4}
        format= 'single';
    case {5}
        format= 'double';
    case {6}
        iscx=true;
        format= 'single';
    case {9}
        iscx=true;
        format= 'double';
    case {12}
        format= 'uint16';
    case {13}
        format= 'uint32';
    case {14}
        format= 'int64';
    case {15}
        format= 'uint64';
    otherwise
        error(['File type number: ',num2str(dtype),' not supported']);
end

% *** BSQ Format ***
% [Band 1]
% R1: C1, C2, C3, ...
% R2: C1, C2, C3, ...
%  ...
% RN: C1, C2, C3, ...
%
% [Band 2]
%  ...
% [Band N]

% *** BIL Format ***
% [Row 1]
% B1: C1, C2, C3, ...
% B2: C1, C2, C3, ...
%
%  ...
% [Row N]

% *** BIP Format ***
% Row 1
% C1: B1 B2 B3, ...
% C2: B1 B2 B3, ...
% ...
% Row N

n = info.lines*info.samples*info.bands;

fid=fopen(datafile,'r');
fread(fid,info.header_offset,'uint8',0,machine); %we skip the header
if ~iscx
    D = fread(fid,n,format,0,machine); %alternatively, multibandreader (matlab function) might be used
else
    D = fread(fid,2*n,format,0,machine); %alternatively, multibandreader (matlab function) might be used
    D = complex(D(1:2:end),D(2:2:end));
end
fclose(fid);
    
switch lower(info.interleave)
    case {'bsq'}
        D = reshape(D,[info.samples,info.lines,info.bands]);
        D = permute(D,[2,1,3]);
    case {'bil'}
        D = reshape(D,[info.samples,info.bands,info.lines]);
        D = permute(D,[3,1,2]);
    case {'bip'}
        D = reshape(D,[info.bands,info.samples,info.lines]);
        D=permute(D,[3,2,1]);
end
