# Supplementary material for: A hyperspectral method to assay the microphysiological fates of nanomaterials in histological samples
Source: eLife. 2016 Aug 18;5:e16352. doi: 10.7554/eLife.16352 (PMC5042654; doi:10.7554/eLife.16352)
Supplement: Source code 1. — DOI: http://dx.doi.org/10.7554/eLife.16352.049 [file elife-16352-code1.zip › Source Code/Envi/envidatawrite.m]

function envidatawrite(D,datafile,info)
%enviread: Read binary image files using ENVI header information
%D=envidataread(datafile,info) The output contains D, info, x and
%y containing the images data, header info, x-coordinate vector and
%y-coordinate vector, respectively. D will be in whatever number format
%(double, int, etc.) as in the ENVI file.

%Original version by Ian Howat, Ohio State Universtiy, ihowat@gmail.com
%Thanks to Yushin Ahn and Ray Jung
%Heavily modified by Felix Totir.

if nargin < 2
    error('You must specify the information about data (input of envihdrwrite)');
end

%-improved- assert(info.header_offset==0,'Non-zero header offset not supported');

%% Set binary format parameters
switch info.byte_order
    case {0}
        machine = 'ieee-le';
    case {1}
        machine = 'ieee-be';
    otherwise
        machine = 'n';
end

iscx=false; %if it is complex
switch info.data_type
    case {1}
        format = 'uint8';
    case {2}
        format= 'int16';
    case{3}
        format= 'int32';
    case {4}
        format= 'single';
    case {5}
        format= 'double';
    case {6}
        iscx=true;
        format= 'single';
    case {9}
        iscx=true;
        format= 'double';
    case {12}
        format= 'uint16';
    case {13}
        format= 'uint32';
    case {14}
        format= 'int64';
    case {15}
        format= 'uint64';
    otherwise
        error(['File type number: ',num2str(dtype),' not supported']);
end

% *** BSQ Format ***
% [Band 1]
% R1: C1, C2, C3, ...
% R2: C1, C2, C3, ...
%  ...
% RN: C1, C2, C3, ...
%
% [Band 2]
%  ...
% [Band N]

% *** BIL Format ***
% [Row 1]
% B1: C1, C2, C3, ...
% B2: C1, C2, C3, ...
%
%  ...
% [Row N]

% *** BIP Format ***
% Row 1
% C1: B1 B2 B3, ...
% C2: B1 B2 B3, ...
% ...
% Row N

switch lower(info.interleave)
    case {'bsq'}
        %D = reshape(D,[info.samples,info.lines,info.bands]);
        %D = permute(D,[2,1,3]);
        D = permute(D,[2,1,3]); %adica: D = ipermute(D,[2,1,3]);
    case {'bil'}
        %D = reshape(D,[info.samples,info.bands,info.lines]);
        %D = permute(D,[3,1,2]);
        D = permute(D,[2,3,1]); %adica: D = ipermute(D,[3,1,2]);
    case {'bip'}
        %D = reshape(D,[info.bands,info.samples,info.lines]);
        %D = permute(D,[3,2,1]);
        D = permute(D,[3,2,1]); %adica: D = ipermute(D,[3,2,1]);
end

D=D(:);
if iscx
    D = [real(D), imag(D)]; %2 columns
    D=D.';
    D=D(:);
end

fid=fopen(datafile,'w');
fwrite(fid,zeros(info.header_offset,1),'uint8',0,machine); %here we write a dummy header in order to respect the offset
fwrite(fid,D,format,0,machine); %alternatively, multibandwrite (matlab function) might be used
fclose(fid);
