# Supplementary material for: A hyperspectral method to assay the microphysiological fates of nanomaterials in histological samples
Source: eLife. 2016 Aug 18;5:e16352. doi: 10.7554/eLife.16352 (PMC5042654; doi:10.7554/eLife.16352)
Supplement: Source code 1. — DOI: http://dx.doi.org/10.7554/eLife.16352.049 [file elife-16352-code1.zip › Source Code/equalizeRGBandUint.m]

function imgRGB = equalizeRGBandUint(imgRGB,saturated,black)

imgRGB(:,:,1) = removeDark(imgRGB(:,:,1),black);
imgRGB(:,:,2) = removeDark(imgRGB(:,:,2),black);
imgRGB(:,:,3) = removeDark(imgRGB(:,:,3),black);
V = sum(imgRGB,3);
sortedV = sort(V(:),'ascend');
satVal = sortedV(min(length(sortedV),round((1-saturated)*length(sortedV))));
imgRGB(imgRGB >= satVal/3) = satVal/3;
imgRGB = imgRGB./max(imgRGB(:))*255;

imgRGB = uint8(imgRGB);

function I = removeDark(I,black)
I = I - min(min(I));
sortedI = sort(I(:),'ascend');
blackVal = sortedI(max(1,round(black*length(sortedI))));
I = I - blackVal;
I(I<0) = 0;
