# Supplementary material for: A hyperspectral method to assay the microphysiological fates of nanomaterials in histological samples
Source: eLife. 2016 Aug 18;5:e16352. doi: 10.7554/eLife.16352 (PMC5042654; doi:10.7554/eLife.16352)
Supplement: Source code 1. — DOI: http://dx.doi.org/10.7554/eLife.16352.049 [file elife-16352-code1.zip › Source Code/equalizeRGBandUint3.m]

function imgRGB = equalizeRGBandUint3(imgRGB,saturated,black)

imgRGB(:,:,1) = removeDark(imgRGB(:,:,1),black);
imgRGB(:,:,2) = removeDark(imgRGB(:,:,2),black);
imgRGB(:,:,3) = removeDark(imgRGB(:,:,3),black);

imgRGB(:,:,1) = scaleI(imgRGB(:,:,1),saturated);
imgRGB(:,:,2) = scaleI(imgRGB(:,:,2),saturated);
imgRGB(:,:,3) = scaleI(imgRGB(:,:,3),saturated);

imgRGB = imgRGB*255;
imgRGB = uint8(imgRGB);

function I = removeDark(I,black)
I = I - min(min(I));
sortedI = sort(I(:),'ascend');
blackVal = sortedI(max(1,round(black*length(sortedI))));
I = I - blackVal;
I(I<0) = 0;

function I = scaleI(I,saturated)
sortedI = sort(I(:),'ascend');
satVal = sortedI(min(length(sortedI),round((1-saturated)*length(sortedI))));
I(I>=satVal) = satVal;
I = I/satVal;
