# Supplementary material for: A hyperspectral method to assay the microphysiological fates of nanomaterials in histological samples
Source: eLife. 2016 Aug 18;5:e16352. doi: 10.7554/eLife.16352 (PMC5042654; doi:10.7554/eLife.16352)
Supplement: Source code 1. — DOI: http://dx.doi.org/10.7554/eLife.16352.049 [file elife-16352-code1.zip › Source Code/prepData5.m]

function [D, location, aboveGnrThr] = prepData5(D,info,cutoff,normEnable,gnrThr,noiseThr,smoothParams)
maxRow = size(D,1);
maxCol = size(D,2);
D = D(:,:,cutoff:end);
m = 1:size(D,1);
n = 1:size(D,2);
[N, M] = meshgrid(n,m); % [X,Y]
px = info.pixel_size.x;
py = info.pixel_size.y;
R = sqrt((px*(N-size(D,2)/2)).^2+(py*(M-size(D,1)/2)).^2);
d = 0.2e-3; % m, working distance of the lens
theta = atan(R/d);
D = D./repmat(cos(theta).^4,[1 1 size(D,3)]);

M = M(:);
N = N(:);
D = reshape(D,[],size(D,3));
D_intensity = mean(D,2);
D(D_intensity<noiseThr,:) = [];
M(D_intensity<noiseThr,:) = [];
N(D_intensity<noiseThr,:) = [];
D_intensity(D_intensity<noiseThr) = [];
aboveGnrThr = ones(size(D_intensity));
aboveGnrThr(D_intensity<gnrThr) = 0;
if smoothParams.enable
% Savitzky-Golay smoothing filters are typically used
% to "smooth out" a noisy signal whose frequency span (without noise) is
% large. In this type of application, Savitzky-Golay smoothing filters
% perform much better than standard averaging FIR filters, which tend to
% filter out a significant portion of the signal's high frequency content
% along with the noise. Although Savitzky-Golay filters are more effective
% at preserving the pertinent high frequency components of the signal, they
% are less successful than standard averaging FIR filters at rejecting
% noise.
% Savitzky-Golay filters are optimal in the sense that they minimize the
% least-squares error in fitting a polynomial to frames of noisy data.
    D = sgolayfilt(D,smoothParams.deg,smoothParams.width,[],2);
end
if normEnable
    norm_map = max(D,[],2);
    D = D./repmat(norm_map,[1,size(D,2)]);
end
% Location in the original image
location = [M N]; % [row col]
