# Supplementary material for: A hyperspectral method to assay the microphysiological fates of nanomaterials in histological samples
Source: eLife. 2016 Aug 18;5:e16352. doi: 10.7554/eLife.16352 (PMC5042654; doi:10.7554/eLife.16352)
Supplement: Source code 1. — DOI: http://dx.doi.org/10.7554/eLife.16352.049 [file elife-16352-code1.zip › Source Code/processing_and_get_kidney_stitch.m]

clear; clc; close all;
%%
addpath('Envi\');
clusterPath = '5 clusters based on training on 4 images plus CA removal GNR is 2.mat';
ImgPath = 'F:\RawData\Cytoviva data\Orly\GNR Auto Detection Stitched FOVs\Stitch Files\';
colorGNR = [1 0.5 0.2];
analyzeROI = 0;
compareToGT = 0;
%%
ImgFile = {'15-37-1 Kidney AvB3 40x Mag Top Left 0001 NORM'
    '15-37-1 Kidney AvB3 40x Mag 0002 NORM'
    '15-37-1 Kidney AvB3 40x Mag 0003 NORM'
    '15-37-1 Kidney AvB3 40x Mag 0004 NORM'
    '15-37-1 Kidney AvB3 40x Mag 0005 NORM'
    '15-37-1 Kidney AvB3 40x Mag 0006 NORM'
    '15-37-1 Kidney AvB3 40x Mag 0007 NORM'
    '15-37-1 Kidney AvB3 40x Mag 0008 NORM'
    '15-37-1 Kidney AvB3 40x Mag 0009 NORM'
    '15-37-1 Kidney AvB3 40x Mag 0010 NORM'
    '15-37-1 Kidney AvB3 40x Mag 0011 NORM'
    '15-37-1 Kidney AvB3 40x Mag 0012 NORM'
    '15-37-1 Kidney AvB3 40x Mag 0013 NORM'
    '15-37-1 Kidney AvB3 40x Mag 0014 NORM'    
    };
labels = [];
%% Pre-processing parameters
normEnable = 1; % don't change
cutoff = 100; % spectral truncation
noiseThr = 100; %150 % noise threshold, change if needed
adaptiveThr = 1; % find Thr according to histogram
gnrThr = 350; % threshold for detecting GNRs
adjustable_bands = [251 193 85]; % visualization, RGB bands, shows GNRs.
smoothParams.enable = 1; % don't change
resizeParams.enable = 0; % don't change
smoothParams.deg = 2; % don't change
smoothParams.width = 33; % don't change
resizeParams.scale = 400/1071; % don't change
scaleSeparate = 0; % Determines how scaling is done on all channels
%%
load 'wave lengths';
load(clusterPath)
clusterGNR = 2;
figure; plot(wl,C')
legend('1','2','3','4','5')

%%
pixRatio_ = [];
GNRsig_ = [];
GNRsigBand_ = [];
numOfGnrs_ = [];
GNRRelativeUptakeSigBand_ = [];
for imgInd = 1:length(ImgFile)
    disp(ImgFile{imgInd})
    [pixAboveNoise, pixAboveGnrThr, pixGnr, GNRsig, GNRsigBand, numOfGnrs, GNRRelativeUptakeSigBand] = detectGNRs4([ImgPath ImgFile{imgInd}],scaleSeparate, cutoff, normEnable, noiseThr, gnrThr, smoothParams, adjustable_bands,C, colorGNR,clusterGNR, analyzeROI, compareToGT,adaptiveThr);
    str = sprintf('File #%d: Total above noise threshold = %d, above gnr threshold = %d, detected as GNRs = %d, positives ratio = %f%',...
        imgInd,pixAboveNoise,pixAboveGnrThr,pixGnr,pixGnr/pixAboveNoise*100);
    disp(str)
    str = sprintf('File #%d: GNRsig = %f, GNRSig in band = %f, # GNRs = %f, percent uptakeSigBand = %f',imgInd,GNRsig,GNRsigBand,numOfGnrs,GNRRelativeUptakeSigBand*100);
    disp(str)
    disp(' ')
    disp(' ')
    pixRatio_ = [pixRatio_ pixGnr/pixAboveNoise*100];
    GNRsig_ = [GNRsig_ GNRsig];
    GNRsigBand_ = [GNRsigBand_ GNRsigBand];
    numOfGnrs_ = [numOfGnrs_ numOfGnrs];
    GNRRelativeUptakeSigBand_ = [GNRRelativeUptakeSigBand_ GNRRelativeUptakeSigBand*100];
end
%%
close all;
figure('units','normalized','outerposition',[0 0 1 1])
bar(1:14,pixRatio_)
set(gca, 'XTick', 1:14, 'XTickLabel', labels);
title('Pixel coverage percentage')
saveas(gca,'C:\MATLAB_Share\Orly\CytoViva Analysis Code\bar graphs for kidney stitch\Pixel coverage percentage.fig')

figure('units','normalized','outerposition',[0 0 1 1])
bar(GNRsig_)
set(gca, 'XTick', 1:14, 'XTickLabel', labels);
title('GNR signal normalized by active pixels and background')
saveas(gca,'C:\MATLAB_Share\Orly\CytoViva Analysis Code\bar graphs for kidney stitch\GNR signal normalized by active pixels and background.fig')

figure('units','normalized','outerposition',[0 0 1 1])
bar(GNRsigBand_)
set(gca, 'XTick', 1:14, 'XTickLabel', labels);
title('GNR signal normalized by active pixels and background, in GNR band')
saveas(gca,'C:\MATLAB_Share\Orly\CytoViva Analysis Code\bar graphs for kidney stitch\GNR signal normalized by active pixels and background, in GNR band.fig')

figure('units','normalized','outerposition',[0 0 1 1])
bar(numOfGnrs_)
set(gca, 'XTick', 1:14, 'XTickLabel', labels);
title('Estimated number of GNRs assuming 1 GNR is median')
saveas(gca,'C:\MATLAB_Share\Orly\CytoViva Analysis Code\bar graphs for kidney stitch\Estimated number of GNRs assuming 1 GNR is median.fig')

figure('units','normalized','outerposition',[0 0 1 1])
bar(GNRRelativeUptakeSigBand_)
set(gca, 'XTick', 1:14, 'XTickLabel', labels);
title('Relative uptake, assuming max is one GNR per active pixel')
saveas(gca,'C:\MATLAB_Share\Orly\CytoViva Analysis Code\bar graphs for kidney stitch\Relative uptake, assuming max is one GNR per active pixel.fig')
