# Supplementary material for: A hyperspectral method to assay the microphysiological fates of nanomaterials in histological samples
Source: eLife. 2016 Aug 18;5:e16352. doi: 10.7554/eLife.16352 (PMC5042654; doi:10.7554/eLife.16352)
Supplement: Source code 1. — DOI: http://dx.doi.org/10.7554/eLife.16352.049 [file elife-16352-code1.zip › Source Code/processing_and_get_TNFP.m]

clear; clc; close all;
%%
addpath('Envi\');
clusterPath = '5 clusters based on training on 4 images plus CA removal GNR is 2.mat';
ImgPath = 'F:\RawData\Cytoviva data\Orly\4-16-2015 (No Injection Control)\Andor\';
colorGNR = [1 0.5 0.2];
analyzeROI = 0;
compareToGT = 0;
%%
ImgFile = {'Kidney\15-45-5 No Inj Kidney 0001 NORM'
    'Kidney\15-45-5 No Inj Kidney 0002 NORM'
    'Kidney\15-45-5 No Inj Kidney 0003 NORM'
    'Kidney\15-45-5 No Inj Kidney 0004 NORM'
    'Liver\15-46-5 No Inj Liver 0001 NORM'
    'Liver\15-46-5 No Inj Liver 0002 NORM'
    'Liver\15-46-5 No Inj Liver 0003 NORM'
    'Liver\15-46-5 No Inj Liver 0004 NORM'
    'Lung\15-47-5 No Inj Lung 0001 NORM'
    'Lung\15-47-5 No Inj Lung 0002 NORM'
    'Lung\15-47-5 No Inj Lung 0003 NORM'
    'Lung\15-47-5 No Inj Lung 0004 NORM'
    'Muscle\15-48-5 No Inj Muscle 0001 NORM'
    'Muscle\15-48-5 No Inj Muscle 0002 NORM'
    'Muscle\15-48-5 No Inj Muscle 0003 NORM'
    'Muscle\15-48-5 No Inj Muscle 0004 NORM'
    'Spleen\15-49-1 No Inj Spleen 0001 NORM'
    'Spleen\15-49-1 No Inj Spleen 0002 NORM'
    'Spleen\15-49-1 No Inj Spleen 0003 NORM'
%     'Spleen\15-49-1 No Inj Spleen 0004 NORM'
          };
%% Pre-processing parameters
normEnable = 1; % don't change
cutoff = 100; % spectral truncation
noiseThr = 150; %150 % noise threshold, change if needed
gnrThr = 350; % threshold for detecting GNRs
adjustable_bands = [251 193 85]; % visualization, RGB bands, shows GNRs.
smoothParams.enable = 1; % don't change
resizeParams.enable = 0; % don't change 
smoothParams.deg = 2; % don't change 
smoothParams.width = 33; % don't change 
resizeParams.scale = 400/1071; % don't change
scaleSeparate = 0; % Determines how scaling is done on all channels 
adaptiveThr = 1;
%%
load 'wave lengths';
load(clusterPath)
clusterGNR = 2;
figure; plot(wl,C')
legend('1','2','3','4','5')

%%
TN = 0;
FP = 0;
pixRatio_ = [];
GNRsig_ = [];
GNRsigBand_ = [];
numOfGnrs_ = [];
GNRRelativeUptakeSigBand_ = [];
for imgInd = 1:length(ImgFile)
    [pixAboveNoise, pixAboveGnrThr, pixGnr, GNRsig, GNRsigBand, numOfGnrs, GNRRelativeUptakeSigBand] = detectGNRs4([ImgPath ImgFile{imgInd}],scaleSeparate, cutoff, normEnable, noiseThr, gnrThr, smoothParams, adjustable_bands,C, colorGNR,clusterGNR, analyzeROI, compareToGT,adaptiveThr);
    str = sprintf('File #%d: Total above noise threshold = %d, above noise threshold = %d, detected as GNRs = %d, positives ratio = %f%',...
        imgInd,pixAboveNoise,pixAboveGnrThr,pixGnr,pixGnr/pixAboveNoise*100);    
    disp(str)
    str = sprintf('File #%d: GNRsig = %f, GNRSig in band = %f, # GNRs = %f, percent uptakeSigBand = %f',imgInd,GNRsig,GNRsigBand,numOfGnrs,GNRRelativeUptakeSigBand*100);
    disp(str)
    disp(' ')
    disp(' ')
    pixRatio_ = [pixRatio_ pixGnr/pixAboveNoise*100];
    GNRsig_ = [GNRsig_ GNRsig];
    GNRsigBand_ = [GNRsigBand_ GNRsigBand];
    numOfGnrs_ = [numOfGnrs_ numOfGnrs];
    GNRRelativeUptakeSigBand_ = [GNRRelativeUptakeSigBand_ GNRRelativeUptakeSigBand*100];
    disp(str)
    disp(['TN = ' num2str(pixAboveGnrThr-pixGnr)])
    TN = TN + (pixAboveGnrThr-pixGnr);
    disp(['FP = ' num2str(pixGnr)])    
    FP = FP + pixGnr;
    disp(['Specificity = ' num2str((pixAboveGnrThr-pixGnr)/(pixAboveGnrThr))])
end
disp(' ')
disp(' ')
disp(['Total Specificity = ' num2str((TN)/(TN+FP))])
