# Supplementary material for: A hyperspectral method to assay the microphysiological fates of nanomaterials in histological samples
Source: eLife. 2016 Aug 18;5:e16352. doi: 10.7554/eLife.16352 (PMC5042654; doi:10.7554/eLife.16352)
Supplement: Source code 1. — DOI: http://dx.doi.org/10.7554/eLife.16352.049 [file elife-16352-code1.zip › Source Code/processing_and_get_TPTNFPFN.asv]

clear; clc; close all;
%%
addpath('Envi\');
clusterPath = 'C:\MATLAB_Share\Orly\CytoViva Analysis Code\Clusters\5 clusters based on training on 4 images plus CA removal GNR is 2.mat';
ImgPath = 'F:\RawData\Cytoviva data\Orly\1-22-2015 (OD 470 Isotype 1)\Andor\Kidney\';
colorGNR = [1 0.5 0.2];
analyzeROI = 0;
compareToGT = 1;
%%
ImgFile = {'Slide 15-21-5 (Kidney) OD 470 Isotype 0001 NORM'
           'Slide 15-21-5 (Kidney) OD 470 Isotype 0002 NORM'
           'Slide 15-21-5 (Kidney) OD 470 Isotype 0003 NORM'
           'Slide 15-21-5 (Kidney) OD 470 Isotype 0004 NORM'};
%% Pre-processing parameters
normEnable = 1; % don't change
cutoff = 100; % spectral truncation
noiseThr = 150; %150 % noise threshold, change if needed
gnrThr = 350; % threshold for detecting GNRs
adjustable_bands = [251 193 85]; % visualization, RGB bands, shows GNRs.
smoothParams.enable = 1; % don't change
resizeParams.enable = 0; % don't change 
smoothParams.deg = 2; % don't change 
smoothParams.width = 33; % don't change 
resizeParams.scale = 400/1071; % don't change
scaleSeparate = 0; % Determines how scaling is done on all channels 
adaptiveThr = 1;
%%
load 'wave lengths';
load(clusterPath)
clusterGNR = 2;
figure; plot(wl,C')
legend('1','2','3','4','5')

%%
for imgInd = 1:length(ImgFile)
    [pixAboveNoise, pixAboveGnrThr, pixGnr] = detectGNRs3([ImgPath ImgFile{imgInd}],scaleSeparate, cutoff, normEnable, noiseThr, gnrThr, smoothParams, adjustable_bands,C, colorGNR,clusterGNR, analyzeROI, compareToGT,adaptiveThr);  
    str = sprintf('File #%d: Total above noise threshold = %d, above noise threshold = %d, detected as GNRs = %d, positives ratio = %f%',...
                   imgInd,pixAboveNoise,pixAboveGnrThr,pixGnr,pixGnr/pixAboveNoise*100);
    disp(str)
end
