# Supplementary material for: A hyperspectral method to assay the microphysiological fates of nanomaterials in histological samples
Source: eLife. 2016 Aug 18;5:e16352. doi: 10.7554/eLife.16352 (PMC5042654; doi:10.7554/eLife.16352)
Supplement: Source code 1. — DOI: http://dx.doi.org/10.7554/eLife.16352.049 [file elife-16352-code1.zip › Source Code/vignettCorrection.m]

function I = vignettCorrection(I,info,d)
m = 1:size(I,1);
n = 1:size(I,2);
[N, M] = meshgrid(n,m); % [X,Y]
px = info.pixel_size.x;
py = info.pixel_size.y;
R = sqrt((px*(N-size(I,2)/2)).^2+(py*(M-size(I,1)/2)).^2);
theta = atan(R/d);
I = I./repmat(cos(theta).^4,[1 1 size(I,3)]);
